# Supplementary material for: The NAD-brain pharmacokinetic study of NAD augmentation in blood and brain using oral precursor supplementation
Source: iScience. 2026 Jan 27;29(3):114764. doi: 10.1016/j.isci.2026.114764 (PMC12996706; doi:10.1016/j.isci.2026.114764)
Supplement: Data S1. Source data for figures and tables, related to Figures 1–6, S1–S12, Tables 1, 2, and S1 [file mmc2.xlsx]

## Sheet: Table 1
Subject (common for stage 1 and stage 2)	Sex	Age (years)*	Weight (kg)*	Height (cm)*	Disease status	BMI (kg/m2)	Subject in Stage 1	Subject in Stage 2
S01	F	NA	NA	NA	HC	NA	S01	S11
S02	M	NA	NA	NA	HC	NA	S02	S10
S03	F	NA	NA	NA	HC	NA	S03	--
S04	F	NA	NA	NA	HC	NA	S04	S12
S05	M	NA	NA	NA	HC	NA	S05	S08
S06	M	NA	NA	NA	HC	NA	S06	S09
S07	F	NA	NA	NA	HC	NA	--	S01
S08	F	NA	NA	NA	PwPs	NA	--	S02
S09	M	NA	NA	NA	PwPs	NA	--	S03
S10	M	NA	NA	NA	PwPs	NA	--	S04
S11	M	NA	NA	NA	PwPs	NA	--	S05
S12	F	NA	NA	NA	PwPs	NA	--	S06
S13	F	NA	NA	NA	PwPs	NA	--	S07
*Data removed due to data privacy laws.

## Sheet: Table 2
Subject	Group	Status	Time (weeks)	NAD/ATPα	Total NAD (μM)
S01	NR	Baseline	0	0.112907	29.358
S01	NR	Augmentation	1	0.168159	78.71
S01	NMN	Baseline	4	0.138728	33.28
S01	NMN	Augmentation	5	NA	52.5
S01	NR	Baseline	49	0.134204	33.148
S01	NR	Augmentation	50	0.171474	65.81
S02	NR	Baseline	0	0.229303	30.74
S02	NR	Augmentation	1	0.137775	93.22
S02	NMN	Baseline	4	0.162681	37.42
S02	NMN	Augmentation	5	NA	64.06
S02	NR	Baseline	49	0.148981	29.911
S02	NR	Augmentation	50	0.151487	73.57
S04	NMN	Baseline	0	0.209008	28.754
S04	NMN	Augmentation	1	NA	39.7
S04	NR	Baseline	4	0.164981	25.322
S04	NR	Augmentation	5	0.180581	49.75
S04	NR	Baseline	49	0.17579	23.114
S04	NR	Augmentation	50	0.192502	46.35
S05	NMN	Baseline	0	0.141834	29.498
S05	NMN	Augmentation	1	NA	52.29
S05	NR	Baseline	4	0.153836	24.478
S05	NR	Augmentation	5	0.118427	76.19
S05	NR	Baseline	49	0.0929731	25.358
S05	NR	Augmentation	50	0.14056	52.704
S06	NMN	Baseline	0	0.110812	35.91
S06	NMN	Augmentation	1	NA	64.43
S06	NR	Baseline	4	0.138679	30.803
S06	NR	Augmentation	5	0.143699	61.32
S06	NR	Baseline	49	0.100287	36.391
S06	NR	Augmentation	50	0.117304	61.71

## Sheet: Fig. 1A
Group	Time (hours)	Total NAD (μM)
NR	-0.5	32.138
NR	0	28.969
NR	0.5	32.139
NR	1	32.363
NR	2	31.338
NR	3	33.26
NR	4	34.379
NR	6	34.47
NR	8	35.69
NR	23.5	37.399
NT	0	34.001
NT	0.5	36.71
NT	1	32.76
NT	2	34.167
NT	3	38.462
NT	4	38.093
NT	6	34.372
NT	8	36.6
NT	23.5	32.138

## Sheet: Fig. 1B
Group	Time (hours)	rel. total NAD (%)
NR	-0.5	100
NR	0	90.1394
NR	0.5	100.003
NR	1	100.7
NR	2	97.5107
NR	3	103.491
NR	4	106.973
NR	6	107.256
NR	8	111.052
NR	23.5	116.37
NT	0	100
NT	0.5	107.967
NT	1	96.3501
NT	2	100.488
NT	3	113.12
NT	4	112.035
NT	6	101.091
NT	8	107.644
NT	23.5	94.5207

## Sheet: Fig. 1C 
Group	Time (hours)	NAD/ATPα
NR	-0.5	0.175308
NR	0	0.176664
NR	0.5	0.125051
NR	1	0.123101
NR	2	0.147163
NR	3	0.177322
NR	4	0.157647
NR	6	0.141056
NR	8	0.142332
NR	23.5	0.142673
NT	0	0.134479
NT	0.5	0.175069
NT	1	0.116457
NT	2	0.177775
NT	3	0.112489
NT	4	0.163551
NT	6	0.112348
NT	8	0.162422
NT	23.5	0.175308

## Sheet: Fig. 1D
Group	Time (hours)	rel. NAD/ATPα (%)
NR	-0.5	100
NR	0	100.774
NR	0.5	71.332
NR	1	70.2198
NR	2	83.9449
NR	3	101.149
NR	4	89.9257
NR	6	80.4618
NR	8	81.1897
NR	23.5	81.3839
NT	0	100
NT	0.5	130.183
NT	1	86.5983
NT	2	132.195
NT	3	83.6476
NT	4	121.618
NT	6	83.5427
NT	8	120.778
NT	23.5	130.361

## Sheet: Fig. 2A
Subject	Group	Time (days)	Total NAD (μM)
S01	NR	0	29.358
S01	NR	1	32.067
S01	NR	2	47.483
S01	NR	3	55.74
S01	NR	5	71.25
S01	NR	8	78.71
S01	NR	9	69.68
S01	NR	10	68.65
S01	NR	12	55.131
S01	NR	15	49.332
S01	NR	19	40.104
S02	NR	0	30.74
S02	NR	1	41.13
S02	NR	2	54.68
S02	NR	3	69.51
S02	NR	5	74.65
S02	NR	8	93.22
S02	NR	9	87.75
S02	NR	10	77.33
S02	NR	12	70.36
S02	NR	15	57.82
S02	NR	19	42.82
S03	NR	0	22.114
S03	NR	1	21.746
S03	NR	2	39.333
S03	NR	3	38.904
S03	NR	5	54.87
S03	NR	8	63.89
S03	NR	9	59.25
S03	NR	10	53.21
S03	NR	12	44.702
S03	NR	15	36.611
S03	NR	19	31.25
S04	NR	0	25.322
S04	NR	1	27.731
S04	NR	2	32.809
S04	NR	3	38.28
S04	NR	5	38.15
S04	NR	8	49.75
S04	NR	9	46.932
S04	NR	10	50.32
S04	NR	12	40.236
S04	NR	15	35.349
S04	NR	19	30.877
S05	NR	0	24.478
S05	NR	1	34.64
S05	NR	2	38.86
S05	NR	3	47.45
S05	NR	5	57.48
S05	NR	8	76.19
S05	NR	9	67.77
S05	NR	10	62.52
S05	NR	12	53.86
S05	NR	15	44.04
S05	NR	19	29.82
S06	NR	0	30.803
S06	NR	1	33.38
S06	NR	2	41.13
S06	NR	3	50.57
S06	NR	5	56.04
S06	NR	8	61.32
S06	NR	9	63.97
S06	NR	10	59.76
S06	NR	12	52.99
S06	NR	15	44.43
S06	NR	19	41.73

## Sheet: Fig. 2B
Subject	Group	Time (days)	rel. total NAD (%)
S01	NR	0	100
S01	NR	1	109.227
S01	NR	2	161.738
S01	NR	3	189.863
S01	NR	5	242.694
S01	NR	8	268.104
S01	NR	9	237.346
S01	NR	10	233.837
S01	NR	12	187.789
S01	NR	15	168.036
S01	NR	19	136.603
S02	NR	0	100
S02	NR	1	133.8
S02	NR	2	177.879
S02	NR	3	226.122
S02	NR	5	242.843
S02	NR	8	303.253
S02	NR	9	285.459
S02	NR	10	251.561
S02	NR	12	228.887
S02	NR	15	188.094
S02	NR	19	139.297
S03	NR	0	100
S03	NR	1	98.3359
S03	NR	2	177.865
S03	NR	3	175.925
S03	NR	5	248.123
S03	NR	8	288.912
S03	NR	9	267.93
S03	NR	10	240.617
S03	NR	12	202.143
S03	NR	15	165.556
S03	NR	19	141.313
S04	NR	0	100
S04	NR	1	109.513
S04	NR	2	129.567
S04	NR	3	151.173
S04	NR	5	150.66
S04	NR	8	196.469
S04	NR	9	185.341
S04	NR	10	198.72
S04	NR	12	158.897
S04	NR	15	139.598
S04	NR	19	121.937
S05	NR	0	100
S05	NR	1	141.515
S05	NR	2	158.755
S05	NR	3	193.848
S05	NR	5	234.823
S05	NR	8	311.259
S05	NR	9	276.861
S05	NR	10	255.413
S05	NR	12	220.034
S05	NR	15	179.917
S05	NR	19	121.824
S06	NR	0	100
S06	NR	1	108.366
S06	NR	2	133.526
S06	NR	3	164.172
S06	NR	5	181.93
S06	NR	8	199.072
S06	NR	9	207.675
S06	NR	10	194.007
S06	NR	12	172.029
S06	NR	15	144.239
S06	NR	19	135.474

## Sheet: Fig. 2C
Subject	Group	Time (days)	NAD/ATPα
S01	NR	0	0.112907
S01	NR	1	0.126399
S01	NR	2	0.172555
S01	NR	3	0.183358
S01	NR	5	0.154682
S01	NR	8	0.168159
S01	NR	9	0.133488
S01	NR	10	0.1708
S01	NR	12	0.120607
S01	NR	15	0.142343
S01	NR	19	0.176561
S02	NR	0	0.229303
S02	NR	1	0.230033
S02	NR	2	0.167214
S02	NR	3	0.171215
S02	NR	5	0.178853
S02	NR	8	0.137775
S02	NR	9	0.179527
S02	NR	10	0.195761
S02	NR	12	0.230291
S02	NR	15	0.149052
S02	NR	19	0.18669
S03	NR	0	0.15396
S03	NR	1	0.251971
S03	NR	2	0.255516
S03	NR	3	0.157244
S03	NR	5	0.25067
S03	NR	8	0.201814
S03	NR	9	0.170249
S03	NR	10	0.215653
S03	NR	12	0.226506
S03	NR	15	0.263617
S03	NR	19	0.222307
S04	NR	0	0.164981
S04	NR	1	0.166006
S04	NR	2	0.250864
S04	NR	3	0.132958
S04	NR	5	0.211567
S04	NR	8	0.180581
S04	NR	9	0.15769
S04	NR	10	0.196504
S04	NR	12	0.115747
S04	NR	15	0.249489
S04	NR	19	0.0972246
S05	NR	0	0.153836
S05	NR	1	0.106751
S05	NR	2	0.148686
S05	NR	3	0.155665
S05	NR	5	0.171803
S05	NR	8	0.118427
S05	NR	9	0.140287
S05	NR	10	0.116718
S05	NR	12	0.116718
S05	NR	15	0.1245
S05	NR	19	0.112275
S06	NR	0	0.138679
S06	NR	1	0.139254
S06	NR	2	0.123019
S06	NR	3	0.134822
S06	NR	5	0.141564
S06	NR	8	0.143699
S06	NR	9	0.122853
S06	NR	10	0.104609
S06	NR	12	0.123861
S06	NR	15	0.167343
S06	NR	19	0.148235

## Sheet: Fig. 2D
Subject	Group	Time (days)	rel. NAD/ATPα (%)
S01	NR	0	100
S01	NR	1	111.949
S01	NR	2	152.829
S01	NR	3	162.397
S01	NR	5	136.999
S01	NR	8	148.936
S01	NR	9	118.228
S01	NR	10	151.275
S01	NR	12	106.819
S01	NR	15	126.071
S01	NR	19	156.377
S02	NR	0	100
S02	NR	1	100.318
S02	NR	2	72.9228
S02	NR	3	74.6675
S02	NR	5	77.9986
S02	NR	8	60.0844
S02	NR	9	78.2925
S02	NR	10	85.3721
S02	NR	12	100.431
S02	NR	15	65.0022
S02	NR	19	81.4161
S03	NR	0	100
S03	NR	1	163.66
S03	NR	2	165.962
S03	NR	3	102.133
S03	NR	5	162.815
S03	NR	8	131.082
S03	NR	9	110.58
S03	NR	10	140.07
S03	NR	12	147.119
S03	NR	15	171.224
S03	NR	19	144.393
S04	NR	0	100
S04	NR	1	100.622
S04	NR	2	152.056
S04	NR	3	80.5901
S04	NR	5	128.238
S04	NR	8	109.456
S04	NR	9	95.5811
S04	NR	10	119.107
S04	NR	12	70.1578
S04	NR	15	151.223
S04	NR	19	58.9309
S05	NR	0	100
S05	NR	1	69.3925
S05	NR	2	96.6524
S05	NR	3	101.189
S05	NR	5	111.679
S05	NR	8	76.9828
S05	NR	9	91.1926
S05	NR	10	75.8718
S05	NR	12	75.8718
S05	NR	15	80.9305
S05	NR	19	72.9834
S06	NR	0	100
S06	NR	1	100.415
S06	NR	2	88.7073
S06	NR	3	97.2184
S06	NR	5	102.08
S06	NR	8	103.619
S06	NR	9	88.5875
S06	NR	10	75.4322
S06	NR	12	89.3149
S06	NR	15	120.669
S06	NR	19	106.891

[truncated: 222 more sheets: Fig. 2E, Fig. 2F, Fig. 2G, Fig. 2H, Fig. 3A, Fig. 3B, Fig. 3C, Fig. 3D, Fig. 3E, Fig. 3F, Fig. 3G  , Fig. 3H  , Fig. 3I, Fig. 3J  , Fig. 3K  , Fig. 3L  , Fig. 4A, Fig. 4B, Fig. 4C, Fig. 4D   …]
