# Supplementary material for: The NAD-brain pharmacokinetic study of NAD augmentation in blood and brain using oral precursor supplementation
Source: iScience. 2026 Jan 27;29(3):114764. doi: 10.1016/j.isci.2026.114764 (PMC12996706; doi:10.1016/j.isci.2026.114764)
Supplement: Data S2. Individual demographics data, related to Table 1 [file mmc3.xlsx]

## Sheet: Title Page
Title	Sheet name	Description
Sheet-1	Title page	Summary of contents
Sheet-2	Overview	Summary of participants in both stage 1 and stage 2.
Sheet-3	Stage_1_Demograpics	Raw demographics data in stage 1.
Sheet-4	Stage_2_Demographics	Raw demographics data in stage 2.
Sheet-5	Key	Key to abbreviations
Number of sheets	5

## Sheet: Overview
Subject (common for stage 1 and stage 2)**	Sex	Age (years)*	Weight (kg)*	Height (cm)*	Disease status	BMI (kg/m2)	Subject ID in Stage 1	Subject ID in Stage 2
S01	F	NA	NA	NA	HC	NA	S01	S11
S02	M	NA	NA	NA	HC	NA	S02	S10
S03	F	NA	NA	NA	HC	NA	S03	--
S04	F	NA	NA	NA	HC	NA	S04	S12
S05	M	NA	NA	NA	HC	NA	S05	S08
S06	M	NA	NA	NA	HC	NA	S06	S09
S07	F	NA	NA	NA	HC	NA	--	S01
S08	F	NA	NA	NA	PwPs	NA	--	S02
S09	M	NA	NA	NA	PwPs	NA	--	S03
S10	M	NA	NA	NA	PwPs	NA	--	S04
S11	M	NA	NA	NA	PwPs	NA	--	S05
S12	F	NA	NA	NA	PwPs	NA	--	S06
S13	F	NA	NA	NA	PwPs	NA	--	S07
*Data removed due to data privacy laws.
**Common subject ID for both stages is used in all datasets presented.

## Sheet: Stage_1_Demographics
Subject ID	Sex	Age (years)*	Weight (kg)*	Height (cm)*	Disease status	BMI (kg/m2)	Comment
S01	F	NA	NA	NA	HC	NA
S02	M	NA	NA	NA	HC	NA
S03	F	NA	NA	NA	HC	NA	Did not participate in stage 2
S04	F	NA	NA	NA	HC	NA
S05	M	NA	NA	NA	HC	NA
S06	M	NA	NA	NA	HC	NA
*Data removed due to data privacy laws.

## Sheet: Stage_2_Demographics
Subject ID	Sex	Age (years)*	Weight (kg)*	Height (cm)*	Disease status	BMI (kg/m2)	Comment
S01	F	NA	NA	NA	HC	NA
S02	M	NA	NA	NA	HC	NA
S04	F	NA	NA	NA	HC	NA
S05	M	NA	NA	NA	HC	NA
S06	M	NA	NA	NA	HC	NA
S07	F	NA	NA	NA	HC	NA	Did not participate in stage 1
S08	F	NA	NA	NA	PwPs	NA
S09	M	NA	NA	NA	PwPs	NA
S10	M	NA	NA	NA	PwPs	NA
S11	M	NA	NA	NA	PwPs	NA
S12	F	NA	NA	NA	PwPs	NA
S13	F	NA	NA	NA	PwPs	NA
*Data removed due to data privacy laws.

## Sheet: Key
Abbreviation	Description
HC	Healthy controls
PwPs	Persons with Parkinson's disease
BMI	Body mass index
F	Female
M	Male
