# Supplementary material for: The NAD-brain pharmacokinetic study of NAD augmentation in blood and brain using oral precursor supplementation
Source: iScience. 2026 Jan 27;29(3):114764. doi: 10.1016/j.isci.2026.114764 (PMC12996706; doi:10.1016/j.isci.2026.114764)
Supplement: Data S3. Individual LC-MS/MS data, related to Figures 1–6, S1–S4, S6–S12, and Table 2 [file mmc4.xlsx]

## Sheet: Title page
Title	Sheet name	Description
Sheet-1	Title page	Summary of contents
Sheet-2	LCMS_Pilot	Raw data from LC-MS/MS of whole blood for the 24 hour pilot with NR supplementation.
Sheet-3	LCMS_Stage_1	Raw data from LC-MS/MS of whole blood for stage 1 with NR and NMN supplementation.
Sheet-4	LCMS_Stage_2	Raw data from LC-MS/MS of whole blood for stage 2 with NR supplementation.
Sheet-5	LCMS_LOD	Limit of detection values for LC-MS/MS analysis
Sheet-6	LCMS_QC	Quality control data for LC-MS/MS analysis
Sheet-7	Key	Key to abbreviations
Number of sheets	7

## Sheet: LCMS_Pilot
Group	Time (hours)	Batch no	Nam (µM)	NR (µM)	NMN (µM)	NAD+ (µM)	NADH (µM)	Total NAD (µM)	NAD+/NADH	NADP+ (µM)	NADPH (µM)	NADP+/NADPH	Total NADP (µM)	Nam N-oxide (µM)	NA (µM)	Me-Nam (µM)	NAR (µM)	NAAD (µM)	Me-2-PY (µM)	Me-4-PY (µM)
NT	0	5	4.87	<LOD	2.21	33.1	0.901	34.001	36.737	4.08	0.2691	15.1616	4.3491	0.0257	<LOD	0.112	<LOD	<LOD	1.82	<LOD
NT	0.5	5	4.76	<LOD	2.5	35.4	1.31	36.71	27.0229	4.92	0.333	14.7748	5.253	0.0303	<LOD	0.136	<LOD	<LOD	1.91	<LOD
NT	1	5	3.98	<LOD	2.21	31.6	1.16	32.76	27.2414	5.38	0.549	9.79964	5.929	0.0291	<LOD	0.14	<LOD	<LOD	1.81	<LOD
NT	2	5	4.65	<LOD	2.18	33.3	0.867	34.167	38.4083	5.72	0.471	12.1444	6.191	0.0296	<LOD	0.155	<LOD	<LOD	1.97	<LOD
NT	3	5	5.48	<LOD	2.53	37.5	0.962	38.462	38.9813	4.95	0.417	11.8705	5.367	0.0324	<LOD	0.169	<LOD	<LOD	2.28	<LOD
NT	4	5	5.43	<LOD	2.44	37.1	0.993	38.093	37.3615	4.74	0.309	15.3398	5.049	0.0318	<LOD	0.15	<LOD	<LOD	2.31	<LOD
NT	6	5	5.48	<LOD	2.24	33.5	0.872	34.372	38.4174	4.73	0.438	10.7991	5.168	0.0287	<LOD	0.156	<LOD	<LOD	2.09	<LOD
NT	8	5	5.32	<LOD	2.34	35.4	1.2	36.6	29.5	5.44	0.468	11.6239	5.908	0.024	<LOD	0.137	<LOD	<LOD	2.02	<LOD
NT	23.5	5	4.7	<LOD	2.26	31.4	0.738	32.138	42.5474	4.31	0.528	8.16288	4.838	0.032	<LOD	0.136	<LOD	<LOD	2.49	<LOD
NR	-0.5	5	4.7	<LOD	2.26	31.4	0.738	32.138	42.5474	4.31	0.528	8.16288	4.838	0.032	<LOD	0.136	<LOD	<LOD	2.49	<LOD
NR	0	5	5.28	<LOD	2.11	28.3	0.669	28.969	42.3019	4.16	0.609	6.83087	4.769	0.0254	<LOD	0.119	<LOD	<LOD	2.14	<LOD
NR	0.5	5	5.45	<LOD	2.2	31.5	0.639	32.139	49.2958	4.55	0.588	7.7381	5.138	0.0453	<LOD	0.25	<LOD	<LOD	3.01	<LOD
NR	1	5	3.82	<LOD	2.22	31.5	0.863	32.363	36.5006	4.81	0.327	14.7095	5.137	0.0551	<LOD	0.34	<LOD	<LOD	3.9	<LOD
NR	2	5	3.94	<LOD	2.07	30.5	0.838	31.338	36.3962	4.46	0.2913	15.3107	4.7513	0.0629	<LOD	0.346	<LOD	<LOD	4.56	<LOD
NR	3	5	4.67	<LOD	2.26	32.5	0.76	33.26	42.7632	4.38	0.2886	15.1767	4.6686	0.079	<LOD	0.466	<LOD	<LOD	6.26	<LOD
NR	4	5	4.58	<LOD	2.31	33.5	0.879	34.379	38.1115	4.52	0.2568	17.6012	4.7768	0.0925	<LOD	0.463	<LOD	<LOD	8.07	<LOD
NR	6	5	4.19	<LOD	2.18	33.2	1.27	34.47	26.1417	5.01	0.2961	16.92	5.3061	0.107	<LOD	0.528	0.00386	0.0127	9.34	<LOD
NR	8	5	4.94	<LOD	2.48	34.6	1.09	35.69	31.7431	6.03	0.36	16.75	6.39	0.151	<LOD	0.77	0.0126	0.0413	12.7	<LOD
NR	23.5	5	4.69	<LOD	2.14	36.4	0.999	37.399	36.4364	5.38	0.357	15.07	5.737	0.124	<LOD	0.516	0.0204	0.143	14.2	<LOD

## Sheet: LCMS_Stage_1
Subject	Group	Time (days)	Batch no	Nam (µM)	NR (µM)	NMN (µM)	NAD+ (µM)	NADH (µM)	Total NAD (µM)	NAD+/NADH	NADP+ (µM)	NADPH (µM)	Total NADP (µM)	NADP+/NADPH	Nam N-oxide (µM)	NA (µM)	Me-Nam (µM)	NAR (µM)	NAAD (µM)	Me-2-PY (µM)	Me-4-PY (µM)
S01	NR	0	1	3.8	<LOD	2.25	28.6	0.758	29.358	37.7309	4.84	0.318	5.158	15.2201	<LOD	<LOD	0.06	<LOD	<LOD	0.762	<LOD
S01	NR	1	1	4.45	<LOD	2.26	31.3	0.767	32.067	40.8083	4.51	0.2943	4.8043	15.3245	0.0552	0.0295	0.304	0.0607	0.202	6.3	<LOD
S01	NR	2	1	4.53	<LOD	2.44	46.6	0.883	47.483	52.7746	5.34	0.312	5.652	17.1154	0.204	0.0282	1.12	0.0839	0.375	19.4	<LOD
S01	NR	3	1	5.49	<LOD	2.46	54.6	1.14	55.74	47.8947	5.64	0.318	5.958	17.7358	0.278	0.0452	1.85	0.099	0.486	23.5	<LOD
S01	NR	5	1	5.53	<LOD	2.56	70	1.25	71.25	56	6.86	0.2976	7.1576	23.0511	0.285	<LOD	1.9	0.0847	0.4185	21.3	<LOD
S01	NR	8	1	5.37	<LOD	2.77	77.3	1.41	78.71	54.8227	6.21	0.336	6.546	18.4821	0.0679	<LOD	1.13	0.0482	0.26	14.8	<LOD
S01	NR	9	1	5.18	<LOD	2.44	68.6	1.08	69.68	63.5185	6.49	0.429	6.919	15.1282	0.0202	<LOD	0.583	<LOD	0.0238	4.68	<LOD
S01	NR	10	1	5.55	<LOD	2.66	67.4	1.25	68.65	53.92	5.84	0.354	6.194	16.4972	<LOD	<LOD	0.407	<LOD	0.011	2.29	<LOD
S01	NR	12	1	5.23	<LOD	2.26	54.4	0.731	55.131	74.4186	5.17	0.324	5.494	15.9568	<LOD	<LOD	0.262	<LOD	<LOD	2.01	<LOD
S01	NR	15	1	5.78	<LOD	2.42	48.4	0.932	49.332	51.9313	7.505	0.438	7.943	17.1347	<LOD	<LOD	0.212	<LOD	<LOD	1.82	<LOD
S01	NR	19	1	5.99	<LOD	2.42	39.3	0.804	40.104	48.8806	6.36	0.51	6.87	12.4706	<LOD	<LOD	0.132	<LOD	<LOD	1.54	<LOD
S02	NR	0	1	2.81	<LOD	2.61	29.7	1.04	30.74	28.5577	4.45	0.2256	4.6756	19.7252	0.0154	<LOD	0.0915	<LOD	<LOD	2.45	<LOD
S02	NR	1	1	3.94	<LOD	2.62	39.9	1.23	41.13	32.439	5.42	0.2796	5.6996	19.3848	0.169	<LOD	0.428	0.0661	0.382	15.7	<LOD
S02	NR	2	1	3.85	<LOD	2.54	53.2	1.48	54.68	35.9459	6.435	0.336	6.771	19.1518	0.21	<LOD	0.728	0.0884	0.5995	22.5	<LOD
S02	NR	3	1	4.37	<LOD	2.68	67.9	1.61	69.51	42.1739	5.06	0.2685	5.3285	18.8454	0.233	<LOD	0.993	0.0793	0.658	25.3	<LOD
S02	NR	5	1	3.9	<LOD	2.65	72.9	1.75	74.65	41.6571	4.03	0.2844	4.3144	14.1702	0.165	<LOD	0.877	0.0216	0.325	17	<LOD
S02	NR	8	1	4.67	<LOD	2.88	91	2.22	93.22	40.991	6.01	0.2724	6.2824	22.0631	0.247	<LOD	1.01	0.0544	0.502	18.3	<LOD
S02	NR	9	1	4.91	<LOD	3.09	85.8	1.95	87.75	44	5.93	0.2526	6.1826	23.4759	0.0746	<LOD	0.563	<LOD	0.0775	7.98	<LOD
S02	NR	10	1	4.19	<LOD	2.89	75.8	1.53	77.33	49.5425	4.1	0.2223	4.3223	18.4435	0.0243	<LOD	0.374	<LOD	0.0173	3.39	<LOD
S02	NR	12	1	4.54	<LOD	2.9	68.6	1.76	70.36	38.9773	5.91	0.2706	6.1806	21.8404	0.0313	<LOD	0.227	<LOD	0.0125	2.18	<LOD
S02	NR	15	1	4.53	<LOD	3	56.2	1.62	57.82	34.6914	6.11	0.345	6.455	17.7101	0.014	<LOD	0.101	<LOD	<LOD	1.63	<LOD
S02	NR	19	1	4.7	<LOD	2.74	41.5	1.32	42.82	31.4394	5.94	0.339	6.279	17.5221	0.0121	<LOD	0.0778	<LOD	<LOD	2.12	<LOD
S03	NR	0	1	4.19	<LOD	2.08	21.7	0.414	22.114	52.4155	3.46	0.333	3.793	10.3904	0.0175	<LOD	0.0848	<LOD	<LOD	1.48	<LOD
S03	NR	1	1	3.95	<LOD	1.8	21.1	0.646	21.746	32.6625	4.65	0.426	5.076	10.9155	0.225	<LOD	0.618	0.0444	0.15	16.5	<LOD
S03	NR	2	1	5.56	<LOD	2.13	38.4	0.933	39.333	41.1576	5.06	0.402	5.462	12.5871	0.393	<LOD	1.18	0.0514	0.223	31.7	<LOD
S03	NR	3	1	4.32	<LOD	2.08	38.1	0.804	38.904	47.3881	5	0.456	5.456	10.9649	0.267	<LOD	1.09	0.0173	0.0886	24.6	<LOD
S03	NR	5	1	4.43	<LOD	2.52	53.3	1.57	54.87	33.949	5.08	0.288	5.368	17.6389	0.176	<LOD	0.903	0.0237	0.106	18.7	<LOD
S03	NR	8	1	4.94	<LOD	2.48	62.4	1.49	63.89	41.8792	4.93	0.315	5.245	15.6508	0.361	<LOD	1.61	0.0329	0.194	24.5	<LOD
S03	NR	9	1	3.91	<LOD	2.38	58.1	1.15	59.25	50.5217	4.09	0.345	4.435	11.8551	0.0533	<LOD	0.524	<LOD	0.0271	7.12	<LOD
S03	NR	10	1	3.3	<LOD	2.34	51.9	1.31	53.21	39.6183	4.24	0.33	4.57	12.8485	0.0134	<LOD	0.294	<LOD	<LOD	2.99	<LOD
S03	NR	12	1	3.65	<LOD	2.24	43.8	0.902	44.702	48.5588	4.17	0.3	4.47	13.9	0.0154	<LOD	0.202	<LOD	<LOD	2.81	<LOD
S03	NR	15	1	3.78	<LOD	2.19	35.8	0.811	36.611	44.143	6.025	0.45	6.475	13.3889	0.0171	<LOD	0.114	<LOD	<LOD	2.07	<LOD
S03	NR	19	1	4.71	<LOD	2.15	30.2	1.05	31.25	28.7619	5.88	0.393	6.273	14.9618	0.028	<LOD	0.126	<LOD	<LOD	2.26	<LOD
S04	NR	0	1	2.92	<LOD	2.25	24.4	0.922	25.322	26.4642	4.8	0.501	5.301	9.58084	<LOD	<LOD	0.118	<LOD	<LOD	1.46	<LOD
S04	NR	1	1	3.79	<LOD	2.09	26.9	0.831	27.731	32.3706	5.75	0.567	6.317	10.1411	0.0779	0.0317	0.59	0.0887	0.49	13.3	<LOD
S04	NR	2	1	4.31	<LOD	2.11	31.9	0.909	32.809	35.0935	6.75	0.654	7.404	10.3211	0.114	<LOD	0.844	0.045	0.3175	17.1	<LOD
S04	NR	3	1	3.3	<LOD	2.21	37.2	1.08	38.28	34.4444	4.97	0.468	5.438	10.6197	0.0797	<LOD	0.942	0.0187	0.275	14.5	<LOD
S04	NR	5	1	4.12	<LOD	2.2	37	1.15	38.15	32.1739	4.47	0.609	5.079	7.3399	0.088	<LOD	1.09	0.0253	0.1735	13.4	<LOD
S04	NR	8	1	3.54	<LOD	2.01	48.7	1.05	49.75	46.381	7.9	0.963	8.863	8.20353	0.138	<LOD	1.25	0.104	0.8755	19.1	<LOD
S04	NR	9	1	3.63	<LOD	2.13	46	0.932	46.932	49.3562	4.68	0.633	5.313	7.39336	<LOD	<LOD	0.524	<LOD	0.11	4.97	<LOD
S04	NR	10	1	4.2	<LOD	2.42	49.2	1.12	50.32	43.9286	5.15	0.612	5.762	8.41503	<LOD	<LOD	0.418	<LOD	0.0534	2.28	<LOD
S04	NR	12	1	4.09	<LOD	2.3	39.3	0.936	40.236	41.9872	6.1	0.831	6.931	7.34055	<LOD	<LOD	0.272	<LOD	0.0225	2.27	<LOD
S04	NR	15	1	5.05	<LOD	2.34	34.4	0.949	35.349	36.2487	5.02	0.36	5.38	13.9444	<LOD	<LOD	0.191	<LOD	0.011	2.11	<LOD
S04	NR	19	1	4.33	<LOD	2.42	30	0.877	30.877	34.2075	5.3	0.327	5.627	16.208	<LOD	<LOD	0.269	<LOD	<LOD	2.23	<LOD
S05	NR	0	1	4.49	<LOD	2.31	23.7	0.778	24.478	30.4627	4.75	0.309	5.059	15.3722	<LOD	<LOD	0.0751	<LOD	<LOD	1.01	<LOD
S05	NR	1	1	4.66	<LOD	2.47	33.6	1.04	34.64	32.3077	5.64	0.309	5.949	18.2524	0.283	0.053	0.752	0.0984	0.351	11.8	<LOD
S05	NR	2	1	5.13	<LOD	2.28	37.5	1.36	38.86	27.5735	5.33	0.378	5.708	14.1005	0.364	0.141	1.26	0.138	0.408	21.8	<LOD
S05	NR	3	1	5.41	<LOD	2.56	46.2	1.25	47.45	36.96	5.84	0.384	6.224	15.2083	0.407	<LOD	1.51	0.0759	0.414	22.4	<LOD
S05	NR	5	1	5.79	<LOD	2.91	56	1.48	57.48	37.8378	6.47	0.327	6.797	19.7859	0.258	<LOD	1.9	0.0475	0.228	15.8	<LOD
S05	NR	8	1	6.35	<LOD	2.76	74.6	1.59	76.19	46.9182	7.04	0.357	7.397	19.7199	0.833	<LOD	2.52	0.094	0.704	25.2	<LOD
S05	NR	9	1	5.54	<LOD	2.88	66.5	1.27	67.77	52.3622	5.83	0.408	6.238	14.2892	0.0769	<LOD	1	<LOD	0.0673	8.98	<LOD
S05	NR	10	1	5.71	<LOD	2.77	61	1.52	62.52	40.1316	5.6	0.339	5.939	16.5192	0.0214	<LOD	0.618	<LOD	0.0216	3.77	<LOD
S05	NR	12	1	6.44	<LOD	2.81	52.6	1.26	53.86	41.746	6.07	0.423	6.493	14.3499	0.0173	<LOD	0.29	<LOD	0.0103	2.07	<LOD
S05	NR	15	1	5.95	<LOD	2.69	42.9	1.14	44.04	37.6316	6.83	0.384	7.214	17.7865	0.0141	<LOD	0.136	<LOD	<LOD	1.04	<LOD
S05	NR	19	1	5.31	<LOD	2.34	29	0.82	29.82	35.3659	5.18	0.492	5.672	10.5285	<LOD	0.0369	0.0774	0.0179	<LOD	1.39	<LOD
S06	NR	0	1	8.71	<LOD	2.21	29.9	0.903	30.803	33.1118	4.67	0.459	5.129	10.1743	<LOD	<LOD	0.0646	0.0149	<LOD	1.26	<LOD
S06	NR	1	1	9.64	<LOD	2.21	32.3	1.08	33.38	29.9074	5.05	0.417	5.467	12.1103	0.0999	<LOD	0.551	0.0289	0.0838	14.1	<LOD
S06	NR	2	1	5.22	<LOD	2.2	39.8	1.33	41.13	29.9248	7.62	0.51	8.13	14.9412	0.154	0.164	1.04	0.0862	0.0643	18.9	<LOD
S06	NR	3	1	5.95	<LOD	2.57	49.1	1.47	50.57	33.4014	6.72	0.33	7.05	20.3636	0.134	0.129	0.698	0.074	0.0695	18.4	<LOD
S06	NR	5	1	7.94	<LOD	2.66	54.5	1.54	56.04	35.3896	5.53	0.2847	5.8147	19.424	0.147	0.0867	1.06	0.065	0.112	18	<LOD
S06	NR	8	1	5.31	<LOD	2.63	59.6	1.72	61.32	34.6512	5.97	0.2874	6.2574	20.7724	0.0626	<LOD	0.83	0.0232	0.0943	24.9	<LOD
S06	NR	9	1	6.27	<LOD	2.88	62.2	1.77	63.97	35.1412	6.54	0.351	6.891	18.6325	0.0111	<LOD	0.42	<LOD	0.00851	7.49	<LOD
S06	NR	10	1	6.82	<LOD	2.71	58.3	1.46	59.76	39.9315	4.86	0.228	5.088	21.3158	<LOD	<LOD	0.327	<LOD	<LOD	3.99	<LOD
S06	NR	12	1	5.79	<LOD	2.57	51.8	1.19	52.99	43.5294	5.34	0.324	5.664	16.4815	<LOD	0.0405	0.187	0.019	0.00769	2.52	<LOD
S06	NR	15	1	6.87	<LOD	2.36	43.2	1.23	44.43	35.122	4.47	0.2151	4.6851	20.781	<LOD	<LOD	0.118	0.0114	<LOD	1.88	<LOD
S06	NR	19	1	8.32	<LOD	2.48	40.6	1.13	41.73	35.9292	5.28	0.2397	5.5197	22.0275	0.0103	0.0254	0.0983	0.0109	<LOD	1.56	<LOD
S01	NMN	0	2	3.94	<LOD	2.45	32	1.28	33.28	25	4.01	0.309	4.319	12.9773	<LOD	<LOD	0.0286	<LOD	<LOD	0.333	<LOD
S01	NMN	1	2	4.56	<LOD	2.52	35.1	1.29	36.39	27.2093	4.04	0.327	4.367	12.3547	0.0459	0.0458	0.225	0.0755	0.199	5.28	<LOD
S01	NMN	2	2	4.53	<LOD	2.7	42.2	1.08	43.28	39.0741	3.84	0.33	4.17	11.6364	0.0675	<LOD	0.527	0.0535	0.15	10.7	<LOD
S01	NMN	3	2	4.45	<LOD	2.9	44.6	1.07	45.67	41.6822	4.01	0.345	4.355	11.6232	0.0799	<LOD	0.702	0.0275	0.0827	11.4	<LOD
S01	NMN	5	2	5.41	<LOD	2.81	47.1	1.15	48.25	40.9565	4.42	0.36	4.78	12.2778	0.0895	<LOD	0.835	0.0275	0.0834	11.4	<LOD
S01	NMN	8	2	4.98	<LOD	2.67	51.4	1.1	52.5	46.7273	4.09	0.339	4.429	12.0649	0.0933	<LOD	0.923	0.05	0.164	11.4	<LOD
S01	NMN	9	2	5.17	<LOD	2.56	51.7	1	52.7	51.7	4.39	0.408	4.798	10.7598	0.0415	<LOD	0.566	<LOD	0.0233	6.58	<LOD
S01	NMN	10	2	5.85	<LOD	2.58	47.3	1.14	48.44	41.4912	4.22	0.408	4.628	10.3431	0.018	<LOD	0.403	<LOD	<LOD	3.29	<LOD
S01	NMN	12	2	4.8	<LOD	2.73	46.4	1.05	47.45	44.1905	4.42	0.459	4.879	9.62963	0.0188	<LOD	0.359	<LOD	<LOD	2.35	<LOD
S01	NMN	15	2	5.38	<LOD	2.31	38.2	0.923	39.123	41.3868	4.3	0.435	4.735	9.88506	<LOD	<LOD	0.212	<LOD	<LOD	1.96	<LOD
S01	NMN	19	2	5.08	<LOD	2.46	35.3	0.811	36.111	43.5265	4.52	0.501	5.021	9.02196	<LOD	<LOD	0.0751	<LOD	<LOD	0.461	<LOD
S02	NMN	0	2	4.46	<LOD	3.06	36.2	1.22	37.42	29.6721	7.41	0.2976	7.7076	24.8992	0.028	<LOD	0.101	<LOD	<LOD	1.52	<LOD
S02	NMN	1	2	4.86	<LOD	2.53	36.5	1.09	37.59	33.4862	5.94	0.3	6.24	19.8	0.177	<LOD	0.284	0.0391	0.208	9.7	<LOD
S02	NMN	2	2	4.65	<LOD	2.6	50.2	1.72	51.92	29.186	6.52	0.1467	6.6667	44.4444	0.262	0.0387	0.535	0.0832	0.575	16.5	<LOD
S02	NMN	3	2	5.17	<LOD	2.57	55.6	1.53	57.13	36.3399	5.53	0.2475	5.7775	22.3434	0.344	<LOD	0.918	0.0786	0.483	18.3	<LOD
S02	NMN	5	2	5	<LOD	2.9	58.4	1.41	59.81	41.4184	5.88	0.2994	6.1794	19.6393	0.221	<LOD	0.72	0.0233	0.163	13.3	<LOD
S02	NMN	8	2	5.12	<LOD	2.65	62.4	1.66	64.06	37.5904	5.53	0.2232	5.7532	24.776	0.177	<LOD	0.752	0.0254	0.207	13.5	<LOD
S02	NMN	9	2	5.43	<LOD	2.77	63.8	1.57	65.37	40.6369	5.67	0.2391	5.9091	23.7139	0.0422	<LOD	0.513	<LOD	0.0314	5.16	<LOD
S02	NMN	10	2	5.06	<LOD	2.78	56.7	1.31	58.01	43.2824	5.05	0.2676	5.3176	18.8714	0.0267	<LOD	0.298	<LOD	0.0118	2.36	<LOD
S02	NMN	12	2	6.53	<LOD	2.92	53	1.57	54.57	33.758	6.04	0.312	6.352	19.359	0.0401	<LOD	0.24	<LOD	0.00919	2.25	<LOD
S02	NMN	15	2	5.62	<LOD	2.65	44	1.16	45.16	37.931	6.52	0.426	6.946	15.3052	0.0173	<LOD	0.0839	<LOD	<LOD	0.958	<LOD
S02	NMN	19	2	5.4	<LOD	2.75	37.6	1.25	38.85	30.08	5.67	0.396	6.066	14.3182	0.0551	<LOD	0.118	<LOD	<LOD	2.16	<LOD
S03	NMN	0	2	4.89	<LOD	2	25.2	0.69	25.89	36.5217	5.55	0.444	5.994	12.5	0.0392	<LOD	0.0749	<LOD	0.00978	0.873	<LOD
S03	NMN	1	2	5.16	<LOD	2.1	29.3	0.913	30.213	32.092	5.43	0.408	5.838	13.3088	0.144	<LOD	0.426	0.0215	0.0883	10.9	<LOD
S03	NMN	2	2	5.73	<LOD	2.14	34.8	0.928	35.728	37.5	5.91	0.669	6.579	8.83408	0.214	<LOD	0.803	0.0475	0.228	23.8	<LOD
S03	NMN	3	2	5.87	<LOD	2.12	39.5	1.01	40.51	39.1089	5.95	0.594	6.544	10.0168	0.159	<LOD	0.723	0.0431	0.227	22.7	<LOD
S03	NMN	5	2	4.77	<LOD	2.46	48.5	1.28	49.78	37.8906	5.98	0.2733	6.2533	21.8807	0.0784	<LOD	0.768	0.018	0.0752	17.1	<LOD
S03	NMN	8	2	4.22	<LOD	2.22	48	1.08	49.08	44.4444	5.22	0.318	5.538	16.4151	0.125	<LOD	0.789	0.0171	0.0849	19.6	<LOD
S03	NMN	9	2	4.46	<LOD	2.35	49.1	1.23	50.33	39.9187	5.59	0.2025	5.7925	27.6049	0.0252	<LOD	0.339	<LOD	0.0135	5.41	<LOD
S03	NMN	10	2	4.51	<LOD	2.29	45.4	1.07	46.47	42.4299	4.98	0.2304	5.2104	21.6146	0.0142	<LOD	0.232	<LOD	<LOD	2.36	<LOD
S03	NMN	12	2	4.39	<LOD	2.3	39.2	0.91	40.11	43.0769	5.37	0.387	5.757	13.876	0.0163	<LOD	0.179	<LOD	<LOD	2.49	<LOD
S03	NMN	15	2	4.28	<LOD	2.05	33.2	0.941	34.141	35.2816	4.93	0.387	5.317	12.739	0.0189	<LOD	0.117	<LOD	<LOD	1.72	<LOD
S03	NMN	19	2	4.63	<LOD	2.01	29.1	0.728	29.828	39.9725	4.52	0.423	4.943	10.6856	0.0189	<LOD	0.108	<LOD	<LOD	1.76	<LOD
S04	NMN	0	2	3.3	<LOD	2.24	27.8	0.954	28.754	29.1405	5.7	0.618	6.318	9.2233	<LOD	<LOD	0.167	<LOD	<LOD	0.946	<LOD
S04	NMN	1	2	3.42	<LOD	2.22	29	1.1	30.1	26.3636	5.4	0.318	5.718	16.9811	0.0222	<LOD	0.322	0.0404	0.263	8.74	<LOD
S04	NMN	2	2	3.15	<LOD	2.18	33.6	1.29	34.89	26.0465	5.96	0.2703	6.2303	22.0496	0.0319	<LOD	0.348	0.0416	0.36	12.7	<LOD
S04	NMN	3	2	3.25	<LOD	1.92	31.8	1.05	32.85	30.2857	5.68	0.366	6.046	15.5191	0.0256	<LOD	0.293	0.0397	0.299	8.27	<LOD
S04	NMN	5	2	3.82	<LOD	2.19	37	0.967	37.967	38.2627	5.63	0.456	6.086	12.3465	0.0406	<LOD	0.562	0.0334	0.256	13.3	<LOD
S04	NMN	8	2	3.61	<LOD	2.02	38.6	1.1	39.7	35.0909	5.84	0.489	6.329	11.9427	0.088	<LOD	1.12	0.024	0.212	18	<LOD
S04	NMN	9	2	4.37	<LOD	2.32	40.3	1.23	41.53	32.7642	6.14	0.363	6.503	16.9146	0.0112	<LOD	0.362	<LOD	0.045	3.39	<LOD
S04	NMN	10	2	4.18	<LOD	2.01	35.5	1.12	36.62	31.6964	5.74	0.306	6.046	18.7582	<LOD	<LOD	0.25	<LOD	0.0195	1.58	<LOD
S04	NMN	12	2	4.05	<LOD	1.92	33.4	0.876	34.276	38.1279	5.95	0.726	6.676	8.19559	<LOD	<LOD	0.211	<LOD	0.0138	1.93	<LOD
S04	NMN	15	2	3.57	<LOD	2.18	33	1.06	34.06	31.1321	6.77	0.567	7.337	11.94	<LOD	<LOD	0.137	<LOD	0.00856	0.877	<LOD
S04	NMN	19	2	3.18	<LOD	2.15	28.6	0.844	29.444	33.8863	5.72	0.717	6.437	7.97768	0.0158	<LOD	0.135	<LOD	0.00848	1.86	<LOD
S05	NMN	0	2	3.88	<LOD	2.47	28.9	0.598	29.498	48.3278	4.53	0.2409	4.7709	18.8045	0.0143	<LOD	0.0813	<LOD	<LOD	0.711	<LOD
S05	NMN	1	2	4.02	<LOD	2.16	32.3	0.946	33.246	34.1438	5.5	0.378	5.878	14.5503	0.13	0.03	0.431	0.0856	0.457	11.1	<LOD
S05	NMN	2	2	4.13	<LOD	2.45	40.5	0.951	41.451	42.5868	5.59	0.48	6.07	11.6458	0.162	<LOD	0.654	0.0606	0.365	18.3	<LOD
S05	NMN	3	2	4.64	<LOD	2.74	46.3	1.49	47.79	31.0738	7.06	0.2283	7.2883	30.9242	0.142	<LOD	0.637	0.0341	0.211	14.5	<LOD
S05	NMN	5	2	4.52	<LOD	2.63	47.5	1.31	48.81	36.2595	6.82	0.399	7.219	17.0927	0.186	0.0296	0.807	0.0626	0.278	16.5	<LOD
S05	NMN	8	2	6.07	<LOD	2.55	51	1.29	52.29	39.5349	7.23	0.435	7.665	16.6207	0.756	<LOD	1.89	0.0475	0.199	14.2	<LOD
S05	NMN	9	2	4.55	<LOD	2.76	51.4	1.38	52.78	37.2464	6.82	0.525	7.345	12.9905	0.0568	<LOD	0.607	<LOD	0.036	5.47	<LOD
S05	NMN	10	2	3.75	<LOD	2.34	42.1	1.05	43.15	40.0952	6.54	0.36	6.9	18.1667	0.015	<LOD	0.286	<LOD	0.0134	1.59	<LOD
S05	NMN	12	2	4.09	<LOD	2.82	43.5	1.32	44.82	32.9545	8.53	0.1488	8.6788	57.3253	0.0322	<LOD	0.235	<LOD	<LOD	2.43	<LOD
S05	NMN	15	2	4.65	<LOD	2.35	33.9	1.09	34.99	31.1009	6.65	0.387	7.037	17.1835	0.0152	<LOD	0.0984	<LOD	<LOD	0.408	<LOD
S05	NMN	19	2	4.61	<LOD	2.69	31.9	1.01	32.91	31.5842	6.87	0.672	7.542	10.2232	0.0293	<LOD	0.096	<LOD	<LOD	1.28	<LOD
S06	NMN	0	2	7.26	<LOD	1.93	34.7	1.21	35.91	28.6777	6.47	0.2712	6.7412	23.8569	0.0221	<LOD	0.0655	<LOD	<LOD	0.848	<LOD
S06	NMN	1	2	7.6	<LOD	2.2	37.6	0.928	38.528	40.5172	7.21	0.411	7.621	17.5426	0.0926	<LOD	0.311	0.0201	0.0772	7	<LOD
S06	NMN	2	2	5.73	<LOD	2.25	46	1.36	47.36	33.8235	6.22	0.2514	6.4714	24.7414	0.186	<LOD	0.5	0.03	0.112	11.8	<LOD
S06	NMN	3	2	5	<LOD	2.19	46.2	1.29	47.49	35.814	5.61	0.2166	5.8266	25.9003	0.164	<LOD	0.506	0.0252	0.128	12.1	<LOD
S06	NMN	5	2	6.43	<LOD	2.44	58.4	1.37	59.77	42.6277	5.59	0.342	5.932	16.345	0.263	<LOD	0.904	0.0232	0.144	12.4	<LOD
S06	NMN	8	2	6.03	<LOD	2.52	62.8	1.63	64.43	38.5276	5.92	0.303	6.223	19.538	0.16	<LOD	0.851	0.0278	0.142	11.7	<LOD
S06	NMN	9	2	5.29	<LOD	2.39	58.2	1.37	59.57	42.4818	6.64	0.237	6.877	28.0169	0.0525	<LOD	0.412	<LOD	0.0244	5.45	<LOD
S06	NMN	10	2	6.03	<LOD	2.26	53.5	1.12	54.62	47.7679	5.6	0.2007	5.8007	27.9023	0.0208	<LOD	0.296	<LOD	<LOD	2.24	<LOD
S06	NMN	12	2	7.42	<LOD	2.59	54.8	1.04	55.84	52.6923	5.83	0.324	6.154	17.9938	0.0298	<LOD	0.229	<LOD	0.0132	1.82	<LOD
S06	NMN	15	2	6	<LOD	2.25	46.2	1.22	47.42	37.8689	7.2	0.2463	7.4463	29.2326	0.0197	<LOD	0.0947	<LOD	0.0156	1.33	<LOD
S06	NMN	19	2	7.12	<LOD	2.26	39.8	1.25	41.05	31.84	6.07	0.2034	6.2734	29.8427	0.0184	<LOD	0.0924	<LOD	<LOD	1.25	<LOD

## Sheet: LCMS_Stage_2
Subject	Group	Time (weeks)	Batch no	Nam (µM)	NR (µM)	NMN (µM)	NAD+ (µM)	NADH (µM)	Total NAD (µM)	NAD+/NADH	NADP+ (µM)	NADPH (µM)	Total NADP (µM)	NADP+/NADPH	Nam N-oxide (µM)	NA (µM)	Me-Nam (µM)	NAR (µM)	NAAD (µM)	Me-2-PY (µM)	Me-4-PY (µM)
S07	HC	0	3	4.88	<LOD	2.27	23	0.641	23.641	35.8814	2.58	0.2406	2.8206	10.7232	0.0216	<LOD	0.115	<LOD	<LOD	1.43	<LOD
S07	HC	1	3	5.97	<LOD	2.52	40.3	0.943	41.243	42.7359	2.65	0.2484	2.8984	10.6683	0.0602	<LOD	0.552	0.0123	0.0605	14.8	<LOD
S07	HC	2	3	6.33	<LOD	2.48	41	0.93	41.93	44.086	2.93	0.2676	3.1976	10.9492	0.0748	<LOD	0.566	<LOD	0.05955	13.9	<LOD
S07	HC	3	3	5.44	<LOD	2.34	40.3	0.622	40.922	64.791	2.49	0.261	2.751	9.54023	0.105	<LOD	0.624	0.0133	0.0716	15.9	<LOD
S07	HC	4	3	5.09	<LOD	2.3	39.2	0.83	40.03	47.2289	2.85	0.318	3.168	8.96226	0.0832	<LOD	0.554	0.0145	0.0479	16.4	<LOD
S07	HC	5	3	5.57	<LOD	2.29	29.3	0.825	30.125	35.5152	3.3	0.384	3.684	8.59375	0.0177	<LOD	0.0776	<LOD	<LOD	1.13	<LOD
S07	HC	6	3	5.19	<LOD	2.28	26.9	0.865	27.765	31.0983	3.2	0.2598	3.4598	12.3172	0.021	<LOD	0.113	<LOD	<LOD	1.69	<LOD
S07	HC	7	3	6.26	<LOD	2.3	24.5	0.693	25.193	35.3535	3.48	0.372	3.852	9.35484	0.0195	<LOD	0.0835	<LOD	<LOD	1.19	<LOD
S08	PwPs	0	3	5.16	<LOD	2.57	31	0.904	31.904	34.292	3.89	0.378	4.268	10.291	0.0192	<LOD	0.0684	<LOD	<LOD	1.3	<LOD
S08	PwPs	1	3	5.51	<LOD	2.85	56.2	1.32	57.52	42.5758	5.01	0.387	5.397	12.9457	0.318	<LOD	1.41	0.0416	0.2965	25	<LOD
S08	PwPs	2	3	6.05	<LOD	2.67	55.6	0.911	56.511	61.0318	4.38	0.399	4.779	10.9774	0.374	<LOD	2.36	0.0235	0.171	27	<LOD
S08	PwPs	3	3	3.88	<LOD	2.62	55.9	1.22	57.12	45.8197	3.56	0.225	3.785	15.8222	0.242	<LOD	1.13	0.0172	0.201	17.7	<LOD
S08	PwPs	4	3	3.59	<LOD	2.22	51.2	0.89	52.09	57.5281	2.6	0.2307	2.8307	11.27	0.223	<LOD	1.11	0.0342	0.319	18.2	<LOD
S08	PwPs	5	3	3.36	<LOD	2.39	41.1	0.776	41.876	52.9639	3.05	0.2655	3.3155	11.4878	0.0174	<LOD	0.0749	<LOD	<LOD	0.988	<LOD
S08	PwPs	6	3	3.27	<LOD	2.34	31.3	0.823	32.123	38.0316	3	0.315	3.315	9.52381	0.0118	<LOD	0.0835	<LOD	<LOD	0.963	<LOD
S08	PwPs	7	3	3.52	<LOD	2.47	32.5	0.946	33.446	34.3552	3.43	0.351	3.781	9.77208	0.015	<LOD	0.125	<LOD	<LOD	1.47	<LOD
S09	PwPs	0	3	3.19	<LOD	2.46	34	0.67	34.67	50.7463	3.26	0.2604	3.5204	12.5192	0.0196	<LOD	0.0705	<LOD	<LOD	1.55	<LOD
S09	PwPs	1	3	4.17	<LOD	2.44	44.1	0.892	44.992	49.4395	3.14	0.1824	3.3224	17.2149	0.161	<LOD	0.886	0.0198	0.0788	17.8	<LOD
S09	PwPs	2	3	4.08	<LOD	2.46	45.8	0.884	46.684	51.81	3.12	0.2139	3.3339	14.5863	0.124	<LOD	0.929	<LOD	0.0214	14.2	<LOD
S09	PwPs	3	3	4.2	<LOD	2.66	53.6	1.2	54.8	44.6667	3.79	0.2172	4.0072	17.4494	0.247	<LOD	1.31	<LOD	0.0413	20.1	<LOD
S09	PwPs	4	3	3.66	<LOD	2.44	48.1	1.17	49.27	41.1111	4.07	0.342	4.412	11.9006	0.174	<LOD	0.967	0.0252	0.126	18.9	<LOD
S09	PwPs	5	3	3.95	<LOD	2.39	37.1	0.732	37.832	50.6831	3.66	0.2718	3.9318	13.4658	0.011	<LOD	0.107	<LOD	<LOD	2.15	<LOD
S09	PwPs	6	3	4.49	<LOD	2.55	35.5	0.906	36.406	39.1832	4.24	0.309	4.549	13.7217	0.0144	<LOD	0.0601	<LOD	<LOD	1.35	<LOD
S09	PwPs	7	3	4.86	<LOD	2.53	32.3	0.919	33.219	35.1469	4.51	0.45	4.96	10.0222	0.0156	<LOD	0.0628	<LOD	<LOD	1.22	<LOD
S10	PwPs	0	3	4.24	<LOD	2.37	25.6	0.849	26.449	30.1531	3.65	0.417	4.067	8.753	0.0227	<LOD	0.0777	<LOD	<LOD	1.11	<LOD
S10	PwPs	1	3	5.49	<LOD	2.47	47.6	1.13	48.73	42.1239	3.77	0.36	4.13	10.4722	0.11	<LOD	1.3	0.0347	0.4135	19.9	<LOD
S10	PwPs	2	3	4.87	<LOD	3.25	73.9	1.59	75.49	46.478	4.24	0.2466	4.4866	17.1938	0.315	<LOD	1.7	0.0288	0.608	24.1	<LOD
S10	PwPs	3	3	5.13	<LOD	2.84	67.1	1.33	68.43	50.4511	3.74	0.1746	3.9146	21.4204	0.544	<LOD	2.45	0.0417	0.414	28.6	<LOD
S10	PwPs	4	3	5.55	<LOD	2.74	63	1.16	64.16	54.3103	3.6	0.2112	3.8112	17.0455	0.28	<LOD	1.96	0.0197	0.36	20.3	<LOD
S10	PwPs	5	3	3.77	<LOD	2.71	40.6	0.899	41.499	45.1613	3.76	0.255	4.015	14.7451	0.0192	<LOD	0.138	<LOD	0.0118	1.27	<LOD
S10	PwPs	6	3	4.85	<LOD	2.57	29.6	1	30.6	29.6	4.49	0.315	4.805	14.254	0.0133	<LOD	0.0617	<LOD	<LOD	0.909	<LOD
S10	PwPs	7	3	4.2	<LOD	2.41	27.5	0.982	28.482	28.0041	3.79	0.309	4.099	12.2654	0.0156	<LOD	0.0623	<LOD	<LOD	1.05	<LOD
S11	PwPs	0	3	5.15	<LOD	3.12	38.4	1.27	39.67	30.2362	4.38	0.1809	4.5609	24.2123	0.0115	<LOD	0.0652	<LOD	<LOD	1.25	<LOD
S11	PwPs	1	3	4.16	<LOD	3.09	65	1.06	66.06	61.3208	3.79	0.1668	3.9568	22.7218	0.0428	<LOD	1.58	0.0343	0.155	26.2	<LOD
S11	PwPs	2	3	5.06	<LOD	3.11	71.5	1.13	72.63	63.2743	3.81	0.1617	3.9717	23.5622	0.0412	<LOD	1.4	0.0324	0.146	21.8	<LOD
S11	PwPs	3	3	5.42	<LOD	2.88	60.1	0.958	61.058	62.7349	3.77	0.1641	3.9341	22.9738	0.0336	<LOD	0.921	0.036	0.17	18.8	<LOD
S11	PwPs	4	3	5.19	<LOD	3.04	73.9	0.802	74.702	92.1446	3.51	0.1443	3.6543	24.3243	0.0516	<LOD	1.57	0.0335	0.165	26	<LOD
S11	PwPs	5	3	5.09	<LOD	2.84	52.9	0.825	53.725	64.1212	4.73	0.2313	4.9613	20.4496	0.0114	<LOD	0.123	<LOD	<LOD	1.37	<LOD
S11	PwPs	6	3	4.59	<LOD	2.57	37.3	0.898	38.198	41.5367	4.09	0.225	4.315	18.1778	0.0105	<LOD	0.0548	<LOD	<LOD	1.15	<LOD
S11	PwPs	7	3	4.67	<LOD	2.63	35.5	0.897	36.397	39.5764	4.14	0.348	4.488	11.8966	0.0106	<LOD	0.0585	<LOD	<LOD	1.14	<LOD
S12	PwPs	0	3	5.02	<LOD	2.6	24.9	0.777	25.677	32.0463	4.67	0.408	5.078	11.4461	0.0126	<LOD	0.0607	<LOD	<LOD	1.6	<LOD
S12	PwPs	1	3	5.95	<LOD	2.76	56.2	1.27	57.47	44.252	5.6	0.531	6.131	10.5461	0.108	<LOD	1.13	0.0477	0.259	28.9	<LOD
S12	PwPs	2	3	6.49	<LOD	2.89	79.7	1.55	81.25	51.4194	5.23	0.1836	5.4136	28.4858	0.121	<LOD	1.49	0.0455	0.352	28.9	<LOD
S12	PwPs	3	3	6.15	<LOD	2.66	69.4	1.05	70.45	66.0952	4.6	0.1872	4.7872	24.5726	0.128	<LOD	1.03	0.0699	0.351	25.3	<LOD
S12	PwPs	4	3	6.53	<LOD	3.06	78.1	1.32	79.42	59.1667	5.51	0.1788	5.6888	30.8166	0.114	<LOD	1.18	0.0503	0.285	33.8	<LOD
S12	PwPs	5	3	5.55	<LOD	2.55	43.7	0.785	44.485	55.6688	4.34	0.1872	4.5272	23.1838	0.0126	<LOD	0.0681	<LOD	<LOD	1.14	<LOD
S12	PwPs	6	3	5.87	<LOD	2.87	34.8	1.01	35.81	34.4554	5.27	0.2463	5.5163	21.3967	0.016	<LOD	0.0629	<LOD	<LOD	1.94	<LOD
S12	PwPs	7	3	4.13	<LOD	2.61	28.3	0.726	29.026	38.9807	4.4	0.2559	4.6559	17.1942	0.0167	<LOD	0.0624	<LOD	<LOD	1.74	<LOD
S13	PwPs	0	3	4.26	<LOD	2.22	28.6	0.866	29.466	33.0254	3.73	0.2778	4.0078	13.4269	0.013	<LOD	0.0424	<LOD	<LOD	1.46	<LOD
S13	PwPs	1	3	5.42	<LOD	2.37	61.1	1.01	62.11	60.495	3.69	0.2373	3.9273	15.5499	0.0568	<LOD	0.885	0.079	0.204	21.9	<LOD
S13	PwPs	2	3	6.18	<LOD	2.49	69.7	0.938	70.638	74.307	3.7	0.2145	3.9145	17.2494	0.0831	0.025	1.26	0.109	0.378	27.8	<LOD
S13	PwPs	3	3	5.38	<LOD	2.33	68.5	1.39	69.89	49.2806	4.45	0.369	4.819	12.0596	0.0891	<LOD	1.4	0.0389	0.1705	27.6	<LOD
S13	PwPs	4	3	5.85	<LOD	2.42	72.9	1.18	74.08	61.7797	4.95	0.309	5.259	16.0194	0.0653	<LOD	0.915	0.0421	0.179	21.2	<LOD
S13	PwPs	5	3	5.76	<LOD	2.36	46.6	1.11	47.71	41.982	4.73	0.363	5.093	13.0303	0.0109	<LOD	0.106	<LOD	<LOD	1.31	<LOD
S13	PwPs	6	3	5.69	<LOD	2.26	35.3	1.16	36.46	30.431	4.11	0.336	4.446	12.2321	0.0136	<LOD	0.0732	<LOD	<LOD	2.03	<LOD
S13	PwPs	7	3	4.86	<LOD	2.07	30.1	0.903	31.003	33.3333	4.22	0.399	4.619	10.5764	0.0102	<LOD	0.0302	<LOD	<LOD	0.957	<LOD
S05	HC	0	3	4.68	<LOD	2.32	24.7	0.658	25.358	37.538	5.96	0.78	6.74	7.64103	0.017	<LOD	0.0449	<LOD	<LOD	0.77	<LOD
S05	HC	1	3	4.92	<LOD	2.53	51.9	0.804	52.704	64.5522	5.23	0.2433	5.4733	21.4961	0.23	<LOD	1.17	0.04	0.397	14.9	<LOD
S05	HC	2	3	4.35	<LOD	2.77	60.4	1.16	61.56	52.069	5.78	0.336	6.116	17.2024	0.594	<LOD	1.7	0.0528	0.4875	21.8	<LOD
S05	HC	3	3	4.91	<LOD	2.74	56.3	0.979	57.279	57.5077	5.34	0.366	5.706	14.5902	0.642	<LOD	1.4	0.0216	0.246	16.1	<LOD
S05	HC	4	3	4.45	<LOD	2.55	53.2	0.867	54.067	61.361	5.09	0.309	5.399	16.4725	0.464	<LOD	1.68	0.0641	0.671	21.1	<LOD
S05	HC	5	3	3.47	<LOD	2.45	36.6	0.917	37.517	39.9128	5.13	0.453	5.583	11.3245	0.0163	<LOD	0.1	<LOD	<LOD	0.826	<LOD
S05	HC	6	3	3.48	<LOD	2.56	31.5	0.933	32.433	33.7621	6.52	0.573	7.093	11.3787	0.0203	<LOD	0.0557	<LOD	<LOD	0.621	<LOD
S05	HC	7	3	3.58	<LOD	2.44	28.4	0.831	29.231	34.1757	6.52	0.501	7.021	13.014	0.0142	<LOD	0.0436	<LOD	<LOD	0.853	<LOD
S06	HC	0	4	5.14	<LOD	2.39	35.5	0.891	36.391	39.8429	5.69	0.2994	5.9894	19.0047	<LOD	<LOD	0.0583	<LOD	<LOD	2.45	<LOD
S06	HC	1	4	6.95	<LOD	2.66	60.6	1.11	61.71	54.5946	5.04	0.2823	5.3223	17.8533	0.0692	<LOD	0.587	0.0221	0.142	23.8	<LOD
S06	HC	2	4	6.15	<LOD	2.27	59.1	0.833	59.933	70.9484	4.12	0.2298	4.3498	17.9286	0.124	<LOD	0.736	0.0275	0.161	23.9	<LOD
S06	HC	3	4	7.21	<LOD	2.4	74.1	1.35	75.45	54.8889	5.93	0.333	6.263	17.8078	0.14	<LOD	0.732	0.0381	0.276	25.3	<LOD
S06	HC	4	4	7.04	<LOD	2.48	75.4	1.09	76.49	69.1743	5.86	0.2979	6.1579	19.671	0.235	<LOD	1.13	0.0307	0.2	25.3	<LOD
S06	HC	5	4	5.64	<LOD	2.21	50.8	1.06	51.86	47.9245	4.46	0.3	4.76	14.8667	0.0185	<LOD	0.0835	<LOD	<LOD	1.91	<LOD
S06	HC	6	4	5.39	<LOD	2.26	39.5	0.98	40.48	40.3061	5.1	0.5295	5.6295	9.63173	0.0158	<LOD	0.0474	<LOD	<LOD	1.42	<LOD
S06	HC	7	4	5.86	<LOD	2.46	36.8	0.834	37.634	44.1247	5.5	0.426	5.926	12.9108	0.0291	<LOD	0.0502	<LOD	<LOD	1.54	<LOD
S02	HC	0	4	5.32	<LOD	2.43	29.2	0.711	29.911	41.0689	4	0.3042	4.3042	13.1492	0.033	<LOD	0.0693	<LOD	<LOD	1.52	<LOD
S02	HC	1	4	8.02	<LOD	2.88	72.2	1.37	73.57	52.7007	6.23	0.306	6.536	20.3595	0.202	<LOD	0.841	0.0382	0.34	11.2	<LOD
S02	HC	2	4	8.5	<LOD	2.89	86.5	1.38	87.88	62.6812	5.21	0.2229	5.4329	23.3737	0.285	<LOD	1.11	0.0394	0.458	14.6	<LOD
S02	HC	3	4	5.94	<LOD	2.82	94.2	2.03	96.23	46.4039	5.76	0.2727	6.0327	21.1221	0.294	<LOD	1.07	0.0548	0.522	17.1	<LOD
S02	HC	4	4	4.49	<LOD	2.9	83.5	1.63	85.13	51.227	4.73	0.2265	4.9565	20.883	0.145	<LOD	0.624	<LOD	0.0716	13	<LOD
S02	HC	5	4	4.34	<LOD	2.46	47.6	1.06	48.66	44.9057	3.55	0.1944	3.7444	18.2613	0.0173	<LOD	0.0741	<LOD	<LOD	1.36	<LOD
S02	HC	6	4	3.76	<LOD	2.58	36.4	1.03	37.43	35.3398	5.43	0.3207	5.7507	16.9317	0.0388	<LOD	0.0818	<LOD	<LOD	1.96	<LOD
S02	HC	7	4	3.64	<LOD	2.52	33.2	1.12	34.32	29.6429	5.01	0.354	5.364	14.1525	0.0149	<LOD	0.0695	<LOD	<LOD	1.25	<LOD
S01	HC	0	4	4.43	<LOD	2.27	32.5	0.648	33.148	50.1543	3.47	0.2286	3.6986	15.1794	<LOD	<LOD	0.0954	<LOD	<LOD	1.17	<LOD
S01	HC	1	4	5.37	<LOD	2.51	64.8	1.01	65.81	64.1584	5.36	0.22185	5.58185	24.1605	0.289	<LOD	2.14	0.0731	0.2855	22.9	<LOD
S01	HC	2	4	5.41	<LOD	2.49	69.7	1.2	70.9	58.0833	5.17	0.2469	5.4169	20.9397	0.125	<LOD	1.41	0.0674	0.269	22.1	<LOD
S01	HC	3	4	5.81	<LOD	2.47	67.3	1.32	68.62	50.9848	5.79	0.363	6.153	15.9504	0.117	<LOD	1.49	0.0358	0.202	28	<LOD
S01	HC	4	4	5.4	<LOD	2.45	67	1.1	68.1	60.9091	4.26	0.2844	4.5444	14.9789	0.16	<LOD	1.73	0.041	0.166	24	<LOD
S01	HC	5	4	4.14	<LOD	2.23	45.6	0.878	46.478	51.9362	4.45	0.345	4.795	12.8986	<LOD	<LOD	0.0967	<LOD	<LOD	1.22	<LOD
S01	HC	6	4	4.89	<LOD	2.34	36.9	1.08	37.98	34.1667	5.44	0.24405	5.68405	22.2905	0.0129	<LOD	0.115	<LOD	<LOD	1.89	<LOD
S01	HC	7	4	3.71	<LOD	2.02	30.2	0.628	30.828	48.0892	4.04	0.2238	4.2638	18.0518	<LOD	<LOD	0.0627	<LOD	<LOD	1.3	<LOD
S04	HC	0	4	2.92	<LOD	1.92	22.3	0.814	23.114	27.3956	4.59	0.591	5.181	7.7665	<LOD	<LOD	0.0547	<LOD	<LOD	0.706	<LOD
S04	HC	1	4	4.33	<LOD	2.02	45.3	1.05	46.35	43.1429	5.18	0.54	5.72	9.59259	0.107	<LOD	0.829	0.0304	0.362	11.6	<LOD
S04	HC	2	4	3.35	<LOD	2.25	53.4	1.4	54.8	38.1429	5.38	0.19965	5.57965	26.9472	0.199	<LOD	1.34	0.0406	0.4365	20.6	<LOD
S04	HC	3	4	4.17	<LOD	2.11	65.9	1.29	67.19	51.0853	4.63	0.1638	4.7938	28.2662	0.212	<LOD	1.64	0.103	1.051	27.4	<LOD
S04	HC	4	4	4.17	<LOD	2.23	54.6	1.14	55.74	47.8947	5.26	0.2361	5.4961	22.2787	0.114	<LOD	0.93	0.0248	0.2565	16.9	<LOD
S04	HC	5	4	3.36	<LOD	2.22	40.5	0.997	41.497	40.6219	5.8	0.3	6.1	19.3333	<LOD	<LOD	0.0903	<LOD	0.0207	0.884	<LOD
S04	HC	6	4	2.8	<LOD	2.03	27.7	1.16	28.86	23.8793	5.17	0.20895	5.37895	24.7428	0.0139	<LOD	0.088	<LOD	0.0127	1.68	<LOD
S04	HC	7	4	2.77	<LOD	2.02	23.9	0.963	24.863	24.8183	5.48	0.2082	5.6882	26.3208	<LOD	<LOD	0.0455	<LOD	<LOD	1.02	<LOD

## Sheet: LCMS_LOD
Compound	LOD
Nam (µM)	0.025
NR (µM)	0.1
NMN (µM)	0.2
NAD+ (µM)	0.25
NADH (µM)	0.15
NADP+ (µM)	0.25
NADPH (µM)	0.12
Nam N-oxide(µM)	0.01
NA (µM)	0.025
Me-Nam (µM)	0.01
NAR (µM)	0.01
NAAD (µM)	0.0075
Me-2-PY (µM)	0.075
Me-4-PY (µM)	0.0025

## Sheet: LCMS_QC
		Nam (µM)	NR (µM)	NMN (µM)	NAD+ (µM)	NADH (µM)	NADP+ (µM)	NADPH (µM)	Nam N-oxide (µM)	NA (µM)	Me-Nam (µM)	NAR (µM)	NAAD (µM)	Me-2-PY (µM)	Me-4-PY (µM)
QC1	Mean	6.01824	0.195429	2.52714	38.3	1.735	6.447	0.2496	0.0851071	0.669857	0.188571	0.292357	0.03745	3.99429	0.3515
	StDev	0.578589	0.00421927	0.121998	1.512	0.117129	0.898889	0.0269658	0.00349845	0.0100679	0.00287467	0.00281772	0.00398922	0.121574	0.00597108
	%CV	9.61393	2.15898	4.82751	3.94779	6.75096	13.9427	10.8036	4.11065	1.50299	1.52445	0.963795	10.6521	3.0437	1.69874
QC2	Mean	7.105	0.362	2.5875	39.4562	2.03625	6.855	0.414786	0.14025	1.33125	0.283375	0.58625	0.0684929	6.25312	0.702937
	StDev	0.662027	0.00853229	0.123909	1.20054	0.0963241	0.807257	0.0443694	0.00371484	0.0192787	0.00342296	0.00608276	0.00596586	0.0601907	0.00808677
	%CV	9.31776	2.35699	4.78874	3.04271	4.73047	11.7762	10.6969	2.64872	1.44816	1.20793	1.03757	8.71019	0.962569	1.15043
QC3	Mean	11.7941	1.03941	2.97647	47	3.48235	10.325	1.13892	0.367765	4.00118	0.661471	1.73	0.185	15.3647	2.02647
	StDev	0.489222	0.0143486	0.170292	2.06095	0.104793	0.95523	0.139622	0.00987756	0.0437153	0.00868272	0.0360555	0.0154173	0.297786	0.0431482
	%CV	4.14802	1.38045	5.72126	4.38499	3.00926	9.25162	12.2592	2.68584	1.09256	1.31264	2.08413	8.33366	1.93812	2.12923
Quality control data represent all five batches of the NAD-Brain analyses

## Sheet: Key
Abbreviation	Description
<LOD	Below LOD
%CV	Coefficient of variation
F	Female
Group	Treatment group (i.e.: NR or NT in pilot, NMN or NR in stage 1, HC or PwPs in stage 2)
HC	Healthy controls
LC-MS/MS	Liquid chromatography tandem-mass spectrometry
LOD	Limit of detection
M	Male
Me-2-PY	N1-methyl-2-pyridone-5-carboxamide
Me-4-PY	N1-methyl-4-pyridone-5-carboxamide
Me-Nam	1-methyl nicotinamide
NA	Nicotinic acid
NAAD	Nicotinic acid adenine dinucleotide
NAD+	Nicotinamide adenine dinucleotide (oxidized form)
NADH	Nicotinamide adenine dinucleotide (reduced form)
NADP+	Nicotinamide adenine dinucleotide phosphate (oxidized form)
NADPH	Nicotinamide adenine dinucleotide phosphate (reduced form)
Nam N-oxide	Nicotinamide N-oxide
NAR	Nicotinic acid riboside
NMN	Nicotinamide mononucleotide
NR	Nicotinamide riboside
NT	No treatment
PwPs	Persons with Parkinson's disease
QC	Quality control
Total NAD	Total NAD, i.e. the sum of NAD+ and NADH
Total NADP	Total NADP, i.e. the sum of NADP+ and NADPH
