# Supplementary material for: The NAD-brain pharmacokinetic study of NAD augmentation in blood and brain using oral precursor supplementation
Source: iScience. 2026 Jan 27;29(3):114764. doi: 10.1016/j.isci.2026.114764 (PMC12996706; doi:10.1016/j.isci.2026.114764)
Supplement: Data S4. Individual 31P-MRS data, related to Figures 1–4 and S2, and Table 2 [file mmc5.xlsx]

## Sheet: Title page
Title	Sheet name	Description
Sheet-1	Title page	Summary of contents
Sheet-2	Pilot_brain	Raw data from 31P-MRS of brain of brain for the 24 hour pilot with NR supplementation.
Sheet-3	Stage_1_NR_brain	Raw data from 31P-MRS of brain for stage 1 with NR supplementation.
Sheet-4	Stage_1_NMN_brain	Raw data from 31P-MRS of brain for stage 1 with NMN supplementation.
Sheet-5	Stage_2_brain	Raw data from 31P-MRS of brain for stage 2 with NR supplementation.
Sheet-6	Key	Key to abbreviations
Number of sheets	6

## Sheet: Pilot_brain
Subject	Treatment	Time (hours)	ATP-beta 1	ATP-beta 2	ATP-beta 3	NAD+ 1	NAD+ 2	NAD+ 3	NAD+ 4	NADH	total NAD	ATP-alpha 1	ATP-alpha 2	ATP-gamma 1	ATP-gamma 2	PCr	MP	GPC	GPE	Pi	DPG1	DPG2	PC	PE	total NAD/ATP-alpha	total NAD/PCr	total NAD/all phosphates	Relative NAD+ error %	Voxels used	Voxels retained
S06	NT	0	8.00796	16.019	8.00981	0.049506	3.69441	3.69438	0.049504	6.41e-12	7.4878	27.8395	27.8405	28.7383	28.7366	74.2493	34.3191	20.0753	11.7076	3.40263	29.5851	41.273	12.902	5.74408	0.134479	0.100847	0.0190323	11.03	35 44 45 51 52 53	35 44 45 51 52 53
S06	NT	0.5	12.7547	25.5141	12.7576	0.08321	6.20959	6.20952	0.083207	1.62674	14.2123	40.5899	40.5911	41.5106	41.5082	98.1754	44.8817	26.607	20.1605	1.63021	41.5574	53.0076	6.69937	21.7393	0.175069	0.144764	0.025465	8.51	35 36 37 44 45 51 52 53	35 36 37 44 45 51 52 53
S06	NT	1	8.91411	17.8324	8.91687	0.050522	3.77026	3.77021	0.05052	2.21e-13	7.64151	32.8079	32.8089	37.8584	37.8562	83.0602	58.5393	19.3789	11.3443	25.7601	45.4985	50.3561	35.1463	46.5364	0.116457	0.0919997	0.0134558	12.17	36 37 38 44 45 52 53	36 37 38 33 34 52 53
S06	NT	2	10.1669	20.3367	10.1683	0.086203	6.43301	6.43296	0.086201	4.27e-14	13.0384	36.6702	36.6717	44.6639	44.6611	118.891	80.3998	40.1283	22.1156	47.3888	58.0199	83.2358	32.1688	52.3461	0.177775	0.109667	0.0170635	10.08	35 36 37 38 44 45 46 51 52 53	35 36 37 38 44 45 46 51 52 53
S06	NT	3	7.80836	15.62	7.81041	0.033329	2.48722	2.4872	0.033328	5.31e-14	5.04108	22.4067	22.4075	32.5532	32.5511	65.1505	11.2032	23.333	12.591	1.81983	29.5308	37.582	26.5874	29.6624	0.112489	0.077376	0.0129691	15.6	36 44 45 52 53	36 44 45 52 53
S06	NT	4	11.077	22.1578	11.0793	0.07507	5.60219	5.60213	0.075068	0.087442	11.4419	34.9789	34.9801	38.2755	38.2732	90.553	33.6428	29.8605	16.5766	2.05106	38.099	46.8456	17.7429	9.71481	0.163551	0.126356	0.0229392	9.53	36 37 44 45 51 52 53	36 37 44 45 51 52 53
S06	NT	6	6.42141	12.8462	6.42367	0.038438	2.86849	2.86846	0.038437	3.12e-14	5.81383	25.8739	25.8747	29.1455	29.1437	65.3995	42.5735	14.4784	8.76492	6.646	34.1866	35.1794	32.1417	25.4107	0.112348	0.0888971	0.0141065	13	36 37 45 5253	36 37 45 52 53
S06	NT	8	11.2173	22.437	11.2185	0.071047	5.30198	5.30193	0.071045	0.018964	10.765	33.1384	33.1395	31.3406	31.3387	79.9988	40.5112	22.0219	12.9976	1.79948	31.3942	39.5576	18.2746	0.101343	0.162422	0.134564	0.0243542	10.13	36 37 44 45 52 53	36 37 44 45 52 53
S06	NT	23.5	7.43134	14.8657	7.43316	0.051015	3.80706	3.80703	0.051014	2.18535	9.90148	28.2396	28.2407	33.3242	33.3222	80.4391	43.7823	20.216	13.7423	3.7719	36.825	42.4381	20.1316	8.72414	0.175308	0.123093	0.0223646	10.31	44 45 46 51 52 53	44 45 46 51 52 53
S06	NR	-0.5	7.43134	14.8657	7.43316	0.051015	3.80706	3.80703	0.051014	2.18535	9.90148	28.2396	28.2407	33.3242	33.3222	80.4391	43.7823	20.216	13.7423	3.7719	36.825	42.4381	20.1316	8.72414	0.175308	0.123093	0.0223646	10.31	44 45 46 51 52 53	44 45 46 51 52 53
S06	NR	0	10.507	21.0178	10.5092	0.075515	5.63537	5.63534	0.075513	1.78057	13.2023	37.3647	37.3663	39.9997	39.9973	96.7148	105.88	25.506	15.8866	91.6808	44.2845	54.1826	27.9972	74.517	0.176664	0.136508	0.0173757	9.04	36 37 44 45 51 52 53	36 37 44 45 51 52 53
S06	NR	0.5	12.7508	25.5066	12.7539	0.065696	4.90261	4.90257	0.065694	2.94e-14	9.93657	39.7294	39.7308	47.379	47.376	105.492	49.1891	24.8384	17.3339	4.41582	48.2735	56.8377	13.1751	28.2953	0.125051	0.0941923	0.0167578	10.318	36 37 44 45 46 51 52 53	36 37 44 45 46 51 52 53
S06	NR	1	9.89107	19.7867	9.89397	0.057723	4.30765	4.30762	0.057722	3.25e-14	8.73071	35.4609	35.4622	49.9857	49.9825	97.6356	20.8881	36.9211	19.6311	15.8486	43.6086	65.1308	36.4643	20.9373	0.123101	0.0894214	0.0149246	11.6492	36 37 44 45 46 51 52 53	36 37 44 45 46 51 52 53
S06	NR	2	7.65051	15.3045	7.65274	0.056286	4.20039	4.20036	0.056284	3.07e-14	8.51332	28.9243	28.9255	33.6368	33.6347	84.28	69.3913	18.9495	10.9256	34.8687	43.0956	52.8085	32.3345	36.5673	0.147163	0.101012	0.0153124	8.75	44 45 46 51 52 53	44 45 46 51 52 53
S06	NR	3	11.6964	23.3983	11.7001	0.08363	6.24101	6.24096	0.083628	0.732826	13.3821	37.7331	37.7342	46.4373	46.4344	106.495	106.111	22.508	13.2202	82.8473	49.8211	61.7436	29.5195	78.6812	0.177322	0.125659	0.0168785	7.7547	35 36 44 45 46 51 52 53	35 36 44 45 46 51 52 53
S06	NR	4	6.15253	12.3075	6.15396	0.052738	3.93561	3.93558	0.052737	0.463056	8.43973	26.7671	26.7684	30.3278	30.3259	74.6818	13.5602	60.4158	8.18435	9.97317	24.9334	38.5606	23.7159	4.35828	0.157647	0.113009	0.0203825	10.1203	37 45 46 51 52 53	37 45 46 51 52 53
S06	NR	6	7.40749	14.8186	7.40983	0.057615	4.29955	4.29951	0.057613	4.98e-14	8.71428	30.8888	30.8899	32.7223	32.7204	83.1602	74.4366	19.4047	11.1151	47.1269	42.939	47.3911	24.322	50.5935	0.141056	0.104789	0.0151612	9.18441	37 44 45 46 52 53	37 44 45 46 52 53
S06	NR	8	11.9189	23.8396	11.9192	0.075102	5.60464	5.60463	0.075102	3.06e-14	11.3595	39.9035	39.9059	47.008	47.0052	101.914	88.4654	22.581	11.9838	89.3111	51.3444	54.4187	16.3977	62.9986	0.142332	0.111462	0.0152756	7.78729	36 37 44 45 46 51 52 53	36 37 44 45 46 51 52 53
S06	NR	23.5	8.47111	16.9451	8.47272	0.058444	4.36146	4.36142	0.058443	2.98e-14	8.83976	30.9784	30.9798	33.2692	33.2672	80.4298	55.5856	17.8915	14.0673	33.6127	39.2354	47.1695	22.9989	26.8438	0.142673	0.109907	0.0170686	9.49059	37 44 45 46 52 53	37 44 45 46 52 53

## Sheet: Stage_1_NR_brain
Subject	Sex	Treatment	Time (days)	Visit	ATP-beta 1	ATP-beta 2	ATP-beta 3	NAD+ 1	NAD+ 2	NAD+ 3	NAD+ 4	NADH	total NAD	ATP-alpha 1	ATP-alpha 2	ATP-gamma 1	ATP-gamma 2	PCr	MP	GPC	GPE	Pi	DPG1	DPG2	PC	PE	total NAD/ATP-alpha	total NAD/PCr	total NAD/all phosphates	Relative NAD+ error %	Voxels used	Voxels retained
S01	F	NR	0	V1	8.25442	16.5104	8.25614	0.029068	2.16924	2.16921	0.029067	2.94e-05	4.39661	19.4696	19.4705	18.7714	18.7703	38.1042	26.9411	38.5653	4.25589	12.9065	2.42719	21.3255	11.585	26.1904	0.112907	0.115384	0.0146263	22.75	37 45 52	37 45 52
S01	F	NR	1	V2	0.96445	1.9293	0.96469	0.009484	0.707744	0.707735	0.009484	8.66e-05	1.43453	5.67452	5.67475	6.16807	6.1677	14.3157	9.46907	2.42154	2.23192	0.869655	6.77274	8.48359	0.673535	3.43894	0.126399	0.100207	0.0181382	29.37	53	53
S01	F	NR	2	V3	4.29204	8.58511	4.29251	0.03582	2.6731	2.67307	0.035819	0.000548	5.41835	15.7	15.7006	19.839	19.8377	39.0353	32.8207	10.453	11.1389	36.0796	15.592	20.1191	7.88658	25.8116	0.172555	0.138806	0.0181811	14.66	35 52 53'	35 52 53'
S01	F	NR	3	V4	6.5328	13.067	6.53419	0.010575	0.789192	0.789183	0.010575	0.555061	2.15459	5.87526	5.87542	7.25965	7.25919	14.259	23.8152	3.83326	2.31603	23.4187	5.53038	5.40373	4.2304	17.3608	0.183358	0.151103	0.013734	21.42	35 37 52	36
S01	F	NR	5	V5	4.89508	9.79166	4.89586	0.035294	2.63382	2.63379	0.035292	6.73e-05	5.33826	17.2553	17.256	18.8288	18.8276	43.2601	24.5996	12.2287	9.36691	18.7701	16.4266	21.3604	12.3726	21.2732	0.154682	0.123399	0.0189243	16.95	37 52 53	37 52 53
S01	F	NR	8	V6	5.72855	11.4599	5.73041	0.054461	4.06419	4.06414	0.054459	3.65e-14	8.23725	24.4921	24.4929	24.828	24.8265	61.4966	25.1154	16.7401	8.03999	2.63359	25.4091	32.6641	26.3303	40.4303	0.168159	0.133946	0.0218557	10.78	45 51 52 53	45 51 52 53
S01	F	NR	9	V7	5.97872	11.9589	5.97938	0.043641	3.25676	3.25673	0.04364	5.11e-14	6.60077	24.7237	24.7249	23.549	23.5475	52.295	12.326	12.0775	8.39451	60.0329	20.8404	24.5112	16.8984	44.1022	0.133488	0.126222	0.0171386	10.72	35 37 45 46'	35 37 45 46'
S01	F	NR	10	V8	8.65572	17.3152	8.65812	0.067868	5.06471	5.06464	0.067865	0.202974	10.4681	30.6437	30.6446	33.6863	33.6843	74.0043	70.6693	20.2879	9.48496	88.1741	28.479	34.94	23.2437	44.0771	0.1708	0.141452	0.0181239	10.75	35 37 45 52 53	35 37 45 52 53
S01	F	NR	12	V9	5.90351	11.8083	5.90482	0.0188	1.40298	1.40296	0.018799	2.86e-14	2.84354	11.7882	11.7887	12.3558	12.3551	23.5593	11.844	7.73708	2.35019	5.98972	0.663363	10.4019	7.14724	20.1336	0.120607	0.120697	0.0169847	18.63	35 37	35 37
S01	F	NR	15	V10	18.6959	37.3958	18.7	0.047359	3.53425	3.53424	0.047359	1.14421	8.30741	29.1801	29.1819	28.6578	28.6561	73.347	60.1352	14.7104	8.00096	0.695305	31.5035	32.746	1.33245	19.7557	0.142343	0.113262	0.0184893	14.78	35 37 45 52 53	35 37 45 52 53
S01	F	NR	19	V11	7.10706	14.2156	7.10754	0.048516	3.62053	3.6205	0.048515	1.77975	9.11782	25.8199	25.8214	25.1798	25.1783	66.1622	21.0254	22.0683	10.9408	3.83079	28.4392	31.4035	27.3657	45.8771	0.176561	0.13781	0.0224699	13.42	37 45 52 53'	37 45 52 53'
S02	M	NR	0	V1	2.72855	5.45853	2.72953	0.028839	2.15211	2.15208	0.028837	1.39645	5.75831	12.556	12.5563	11.8886	11.8879	30.9218	19.9251	4.44027	4.05943	0.838719	12.107	12.0625	9.197	1.67956	0.229303	0.186222	0.0345734	11.58	37 46 51	37 46 51
S02	M	NR	1	V2	11.1434	22.2889	11.1456	0.044151	3.29478	3.29472	0.044149	0.002754	6.68055	14.5207	14.5211	13.513	13.5122	25.8788	39.4887	48.1888	1.71984	39.295	13.4116	5.20099	1.43815	3.52416	0.230033	0.258147	0.0228667	10.26	35 36 37 44 45 52	36 44
S02	M	NR	2	V3	9.36722	18.7366	9.36827	0.061296	4.57424	4.57418	0.061294	2.9e-14	9.27101	27.7215	27.7225	37.5531	37.5506	55.3473	133.638	13.1901	8.09932	115.463	33.5806	28.1866	21.1593	18.6533	0.167214	0.167506	0.0151023	12.05	36 37 45 52 53
S02	M	NR	3	V4	8.75489	17.5112	8.75637	0.052351	3.90669	3.90663	0.052348	0.012947	7.93097	23.1606	23.1612	20.157	20.1559	40.7751	46.2585	12.1537	7.6775	20.4129	20.0925	17.6285	8.54482	6e-08	0.171215	0.194505	0.0254964	11.59	36 37 38 45	36 37 38 45
S02	M	NR	5	V5	11.8241	23.6507	11.8267	0.031784	2.37195	2.37194	0.031784	5.82e-05	4.80752	13.4395	13.4402	12.1171	12.1164	25.5841	4.77183	7.31841	4.94409	41.4817	14.5794	11.6858	27.0789	44.4594	0.178853	0.187911	0.0165815	11.94	35 36 37 44 45 52 53	36 44
S02	M	NR	8	V6	6.57807	13.1572	6.57916	0.024607	1.83628	1.83626	0.024606	0.014983	3.73673	13.5607	13.5613	12.0867	12.0859	23.5599	23.6734	8.49383	5.32888	9.62031	10.9343	13.003	4.97281	0.304774	0.137775	0.158606	0.0202014	14.75	36 37 53	36 53
S02	M	NR	9	V7	6.50158	13.0042	6.50178	0.051221	3.82244	3.82242	0.05122	2.77e-14	7.7473	21.5763	21.5776	20.8761	20.8748	48.5757	12.0163	13.399	5.51805	1.13677	16.4615	18.1638	19.4004	19.9879	0.179527	0.159489	0.0275639	8.79	35 37 38 52	35 37 38 52
S02	M	NR	10	V8	14.6317	29.2677	14.6342	0.110176	8.22193	8.22182	0.110171	1.51e-05	16.6641	42.5619	42.5631	47.5326	47.5296	85.2793	76.154	16.6168	14.2662	94.1631	37.1631	38.6575	26.5115	52.8724	0.195761	0.195406	0.0233478	6.28	35 36 37 44 45 46 52 53	35 36 37 44 45 52 53
S02	M	NR	12	V9	18.4339	36.8713	18.4375	0.065113	4.85916	4.85915	0.065112	2.24891	12.0974	26.2646	26.2664	27.4205	27.4188	45.881	64.3094	9.73228	5.93562	73.8228	20.67	18.5042	14.1977	0.341596	0.230291	0.26367	0.0263732	9.04	35 36 37 44 45 46 52 53	35 36 44 45
S02	M	NR	15	V10	13.6769	27.3555	13.6787	0.053838	4.01767	4.01761	0.053835	0.024349	8.16731	27.3969	27.3981	24.4565	24.4549	51.1297	58.3088	11.5081	10.5191	32.6455	21.4523	16.4306	13.2871	5.9e-05	0.149052	0.159737	0.02094	16.05	35 37 44 45 52	35 44 45 52
S02	M	NR	19	V11	16.7157	33.4342	16.7186	0.067185	5.01374	5.01371	0.067184	1.16671	11.3285	30.3397	30.3415	33.3481	33.3459	59.8928	62.6667	15.5847	10.5715	62.3048	23.4061	25.7342	13.2559	26.2078	0.18669	0.189147	0.0219322	11.94	35 36 37 44 45 53	35 36 37 44 45
S03	F	NR	0	V1	7.3646	14.7307	7.36614	0.013273	0.990504	0.990496	0.013273	5.92e-09	2.00755	6.51955	6.51982	6.50722	6.50683	14.8002	3.41134	4.70169	0.862223	32.1461	6.88565	9.45905	11.7446	20.5781	0.15396	0.135643	0.0122323	19.73	35 36 37 52'	36'
S03	F	NR	1	V2	18.5785	37.161	18.5826	0.038578	2.87893	2.8789	0.038577	1.64539	7.48038	14.8434	14.844	16.872	16.8709	31.863	52.3804	8.16008	7.07024	60.6411	17.01	15.007	7.58216	36.6543	0.251971	0.234767	0.0192257	11.9	36 37 44 45 53'	36 44'
S03	F	NR	2	V3	13.6233	27.2494	13.6262	0.041227	3.07664	3.07663	0.041227	0.209216	6.44494	12.6112	12.6121	12.0438	12.043	29.457	8.10251	5.69905	3.01151	44.7266	13.2064	7.80677	30.405	37.2434	0.255516	0.218791	0.0217472	12.51	35 36 37 45 51 52 53'	35 36'
S03	F	NR	3	V4	16.1739	32.3512	16.1773	0.058673	4.37851	4.37846	0.058671	1.1464	10.0207	31.8629	31.8641	29.2122	29.2104	77.8769	36.0559	24.8462	12.016	2.22703	33.236	41.7434	25.4718	43.2135	0.157244	0.128674	0.0198989	12.65	35 37 45 52 53'	35 37 45 52 53'
S03	F	NR	5	V5	18.5032	37.0102	18.5072	0.042725	3.18839	3.18838	0.042724	1.54848	8.01071	15.978	15.9791	17.2665	17.2655	32.0966	43.6852	7.9457	0.011807	51.4936	14.8301	15.881	12.98	34.1953	0.25067	0.249581	0.021671	9.47	36 37 44 45 51 52 53'	36 44'
S03	F	NR	8	V6	7.42825	14.8578	7.42874	0.051094	3.81291	3.81288	0.051092	0.437358	8.16534	20.2295	20.2302	23.92	23.9185	49.6482	59.1161	17.4742	9.54287	70.6262	22.3101	25.0955	13.2556	30.9394	0.201814	0.164464	0.0188859	8.58	37 45 51 52'	37 45 52'
S03	F	NR	9	V7	16.29	32.5835	16.2936	0.047007	3.50793	3.5079	0.047006	0.180306	7.29015	21.4097	21.4107	20.7277	20.7265	44.9895	29.4546	19.8961	1.30638	6.29998	19.5363	25.116	16.7901	40.0796	0.170249	0.162041	0.0198377	12.17	35 36 37 45 51 52 53'	35 36 45'
S03	F	NR	10	V8	6.74685	13.497	6.74899	0.079062	5.9001	5.90002	0.079059	3.11e-14	11.9582	27.7253	27.7262	30.0079	30.0061	65.3699	17.6054	23.2263	11.2664	1.43096	30.4462	37.7023	28.2558	47.4958	0.215653	0.182932	0.0278634	8.43	37 38 45 46 51 52'	37 38 45 46 52'
S03	F	NR	12	V9	12.8297	25.6589	12.8288	0.091734	6.84577	6.84575	0.091733	1.09657	14.9716	33.0478	33.0501	30.3458	30.3441	71.1009	16.7789	21.64	8.96874	18.0775	11.0337	38.4043	35.5558	62.0696	0.226506	0.210568	0.0304499	7.16	35 37 45 46 51 52 53'	35 37 45 52 53'
S03	F	NR	15	V10	10.2292	20.4605	10.2314	0.025847	1.92889	1.92887	0.025847	0.623839	4.53329	8.5981	8.59841	9.10046	9.0999	19.5703	31.1123	5.92396	4.70865	34.3716	9.01345	9.54626	3.53583	22.8882	0.263617	0.231641	0.0200539	11.5	35 37 44 45 51 52 53'	44'
S03	F	NR	19	V11	16.2322	32.4678	16.2357	0.049777	3.71468	3.71463	0.049776	1.73455	9.26342	20.8344	20.8351	23.1969	23.1955	45.4732	63.9864	12.1386	9.22155	56.4523	23.175	21.4368	11.5149	30.7543	0.222307	0.203712	0.020785	9.22	35 36 37 45 51 52 53'	35 36 45'
S04	F	NR	0	V1	22.5896	45.1841	22.5946	0.06533	4.87538	4.87535	0.06533	0.600524	10.4819	31.7659	31.7684	29.7467	29.745	89.2368	59.0202	22.2743	14.9889	28.8431	3.75855	14.4255	17.9407	15.8336	0.164981	0.117462	0.0209354	13.5486	35 37 45 52 53'	35 37 45 52 53'
S04	F	NR	1	V2	2.92002	5.84045	2.92012	0.025752	1.92173	1.92172	0.025751	3.8e-14	3.89496	11.7311	11.7316	11.513	11.5123	27.3278	15.8821	4.46082	4.92762	1.63884	13.2803	13.2263	13.4929	11.1704	0.166006	0.142527	0.022729	18.8441	52 53'	52 53'
S04	F	NR	2	V3	3.04375	6.08807	3.04397	0.033291	2.48434	2.48432	0.03329	0.316498	5.35175	10.6664	10.6669	12.2433	12.2425	26.7769	39.6444	63.2289	0.958913	1.36783	14.1104	14.848	8.40714	8.64537	0.250864	0.199864	0.0216946	13.7061	51 52'	51 52'
S04	F	NR	3	V4	8.50815	17.0179	8.50985	0.031956	2.38471	2.38469	0.031954	2.17e-07	4.83331	18.1757	18.1764	17.8645	17.8635	45.7754	20.3621	50.3358	3.896	16.5521	5.96464	20.5011	12.4757	0.250984	0.132958	0.105588	0.0165583	19.132	45 52 53'	45 52 53'
S04	F	NR	5	V5	6.82001	13.6416	6.82074	0.055826	4.1661	4.16606	0.055825	0.103123	8.54693	20.1987	20.1995	26.6416	26.6397	49.6822	81.1926	110.563	5.10315	7.62831	26.2105	25.6424	25.5318	0.250431	0.211567	0.172032	0.0181904	10.1293	45 51 52 53'	45 52 53'
S04	F	NR	8	V6	3.38613	6.77316	3.38663	0.033491	2.49931	2.49926	0.03349	1.51e-10	5.06555	14.0255	14.0259	10.9548	10.9541	34.8136	28.7196	4.6475	5.52849	0.482655	15.843	5.08083	6.59793	12.8555	0.180581	0.145505	0.0269149	22.3534	52 53'	52 53'
S04	F	NR	9	V7	2.33464	4.6702	2.33519	0.024231	1.80823	1.80821	0.02423	3.89e-14	3.6649	11.6203	11.6208	12.5222	12.5215	28.7498	16.2902	3.90756	3.45257	2.54096	13.8451	15.4855	12.5996	16.0193	0.15769	0.127476	0.0206072	15.9053	51 52 53'	52 53'
S04	F	NR	10	V8	7.22201	14.4439	7.22138	0.0517	3.85817	3.85816	0.051699	0.846348	8.66608	22.0499	22.0513	20.7568	20.7555	51.5587	18.3076	9.14074	7.96432	1.96354	21.2715	27.8871	20.3724	38.5715	0.196504	0.168082	0.026351	9.46398	45 46 52 53'	45 52 53'
S04	F	NR	12	V9	8.19919	16.4002	8.201	0.020065	1.49734	1.49732	0.020064	0.284451	3.31923	14.3381	14.3386	18.2763	18.2751	32.4161	62.7559	72.9813	41.9675	80.3732	17.1912	15.2049	11.52	24.7932	0.115747	0.102395	0.00715552	19.2121	37 45'	37 45'
S04	F	NR	15	V10	2.26801	4.53686	2.26851	0.020875	1.55782	1.5578	0.020874	1.28067	4.43803	8.89407	8.89442	9.10196	9.10143	22.9071	19.4341	3.6271	2.82508	4.69122	9.67066	12.8804	6.76477	0.27318	0.249489	0.19374	0.0323908	17.3886	51 53'	51 53'
S04	F	NR	19	V11	4.36029	8.72144	4.36119	0.01046	0.780619	0.780609	0.01046	1.23e-05	1.58216	8.13646	8.1368	5.86094	5.86059	16.9906	12.1431	5.68033	3.55433	0.331877	5.98946	5.65467	3.13104	0.01024	0.0972246	0.0931195	0.015498	26.2975	37'	37'
S05	M	NR	0	V1	5.19217	10.3857	5.19285	0.036095	2.69365	2.69361	0.036094	2.83e-13	5.45945	17.744	17.7447	20.0389	20.0377	38.361	43.6792	72.1522	7.20153	7.54185	22.9344	21.5156	12.2565	0.291669	0.153836	0.142318	0.0163855	11.1939	35 37 53'	35 37 53'
S05	M	NR	1	V2	15.0298	30.0629	15.0331	0.040538	3.02518	3.02514	0.040536	0.000466	6.13187	28.7201	28.7209	26.8717	26.8701	76.3591	63.0943	21.5836	14.8791	0.426455	30.9757	18.464	18.9697	12.1063	0.106751	0.0803031	0.0139224	15.9126	35 36 37 45 52'	35 36 37 45 52'
S05	M	NR	2	V3	13.2587	26.5201	13.2614	0.046817	3.49376	3.49372	0.046815	0.00027	7.08139	23.8128	23.8136	26.9776	26.976	58.546	51.304	44.1364	63.5867	37.4413	26.7564	28.2564	14.1146	1.7932	0.148686	0.120954	0.014314	14.6156	35 36 37 38 44 45 52'	36 37 44 45'
S05	M	NR	3	V4	7.19491	14.3918	7.19604	0.055676	4.15482	4.15476	0.055673	0.148382	8.56931	27.5245	27.5254	22.5751	22.5738	67.6809	47.2523	20.5289	11.696	3.22917	27.6354	29.7123	13.9756	6.32525	0.155665	0.126613	0.022903	13.3411	35 37 51 52 53'	35 37 51 52 53'
S05	M	NR	5	V5	10.8349	21.6707	10.8349	0.082839	6.18194	6.18186	0.082836	4.82e-14	12.5295	36.4638	36.4653	32.751	32.7491	84.5143	54.9308	32.4025	15.1558	3.91259	36.5489	37.8881	24.4407	0.307833	0.171803	0.148253	0.0252137	8.2209	35 37 45 51 52 53'	35 37 45 51 52 53'
S05	M	NR	8	V6	14.748	29.4992	14.7513	0.03816	2.84774	2.84771	0.038159	2.87e-14	5.77176	24.368	24.3688	22.9005	22.8991	62.2927	57.5947	19.8635	9.86588	5.46136	27.8128	28.4934	18.8416	0.216124	0.118427	0.0926556	0.0145928	13.8293	36 37 45 51 52'	36 37 45 52'
S05	M	NR	9	V7	10.1765	20.3552	10.1787	0.038663	2.88529	2.88526	0.038662	3.7e-14	5.84788	20.8422	20.8428	20.5211	20.5199	51.2944	25.1981	13.3453	10.0368	3.18795	21.4719	25.2816	19.5334	29.0374	0.140287	0.114006	0.0175339	11.6784	35 36 37 51 53'	35 36 37 53'
S05	M	NR	10	V8	25.045	50.0954	25.0506	0.055699	4.1566	4.15659	0.055698	4.4e-14	8.42458	36.0882	36.0905	34.4656	34.4636	92.4121	71.1321	32.9117	14.9412	2.88937	38.3322	37.776	9.22854	21.0565	0.116718	0.0911632	0.0145546	15.2396	35 36 37 44 45 51 52'	35 36 37 44 45 52'
S05	M	NR	12	V9	25.045	50.0954	25.0506	0.055699	4.1566	4.15659	0.055698	4.4e-14	8.42458	36.0882	36.0905	34.4656	34.4636	92.4121	71.1321	32.9117	14.9412	2.88937	38.3322	37.776	9.22854	21.0565	0.116718	0.0911632	0.0145546	15.2396	35 36 37 44 45 51 52'	35 36 37 44 45 52'
S05	M	NR	15	V10	19.3722	38.7487	19.3765	0.057765	4.31074	4.31069	0.057763	2.93e-14	8.73696	35.0874	35.0887	32.8454	32.8434	90.2496	87.8335	22.2907	15.058	10.8668	39.5167	39.9696	23.9708	5.45985	0.1245	0.0968088	0.0154349	12.1799	35 36 37 45 46 52 53'	35 36 37 45 52 53'
S05	M	NR	19	V11	9.20884	18.4197	9.21088	0.029025	2.16598	2.16596	0.029024	4.68e-14	4.38999	19.5497	19.5506	18.1531	18.152	51.142	47.1578	13.1663	7.99798	7.04795	22.0649	22.6792	18.1834	0.542332	0.112275	0.0858392	0.0141154	20.0348	35 37 51 52'	35 37 51 52'
S06	M	NR	0	V1	4.81549	9.6334	4.8171	0.036281	2.70752	2.70749	0.03628	0.549803	6.03738	21.7671	21.7678	24.2394	24.238	56.2721	8.4468	39.5707	9.92953	13.3256	27.9452	31.1265	15.7788	5.70313	0.138679	0.107289	0.018215	14.6113	35 46 51 52 53'	35 46 51 52 53'
S06	M	NR	1	V2	3.39213	6.78564	3.39297	0.024915	1.85932	1.8593	0.024914	2.98e-14	3.76845	13.5305	13.5311	15.4532	15.4522	34.5633	8.08903	16.2429	0.87225	6.15419	16.4555	19.6755	7.97647	1.35887	0.139254	0.10903	0.0197857	14.6371	37 51 52'	37 51 52'
S06	M	NR	2	V3	6.4066	12.8158	6.40815	0.03951	2.94848	2.94846	0.039509	2.96e-14	5.97596	24.2884	24.2894	27.6023	27.6006	65.5502	58.8035	14.0875	8.18022	24.7499	37.2094	41.0488	28.3847	33.3993	0.123019	0.0911663	0.0131985	11.544	36 45 51 52 53'	36 45 51 52 53'
S06	M	NR	3	V4	10.3512	20.7052	10.3526	0.058704	4.38085	4.38082	0.058703	2.92e-07	8.87908	32.9283	32.9296	37.325	37.3227	86.3107	33.0576	31.829	19.2917	3.62773	36.2636	43.2743	20.1204	3.0447	0.134822	0.102873	0.0186342	9.66248	36 37 38 44 51 52 53'	36 37 38 44 51 52 53'
S06	M	NR	5	V5	10.4505	20.9045	10.4525	0.065421	4.88212	4.88208	0.065419	4.34e-07	9.89504	34.9484	34.9498	45.3141	45.3113	98.1637	23.1329	37.0161	24.9553	7.48479	45.7361	51.2407	39.9113	23.485	0.141564	0.100801	0.0172614	8.83843	36 37 38 44 45 46 51 52 53'	36 37 38 44 45 46 52 53'
S06	M	NR	8	V6	9.64621	19.2963	9.6486	0.061564	4.59424	4.5942	0.061562	0.003144	9.31471	32.41	32.4112	42.4822	42.4794	87.0901	24.7684	30.7632	22.9722	23.5791	44.1201	52.1443	23.6453	31.2598	0.143699	0.106955	0.017018	10.241	36 37 44 45 46 51 52 53'	36 37 44 45 46 52 53'
S06	M	NR	9	V7	8.09499	16.1931	8.09691	0.042158	3.14608	3.14605	0.042157	2.94e-14	6.37645	25.9512	25.9521	30.4714	30.4695	62.774	20.3043	24.4423	14.5399	4.70359	30.3858	36.9173	29.1573	20.3359	0.122853	0.101578	0.0158799	13.117	36 37 44 45 53'	36 37 44 45 53'
S06	M	NR	10	V8	5.1506	10.3022	5.15089	0.026968	2.01256	2.01255	0.026968	8.69e-14	4.07905	19.4961	19.4973	22.7863	22.7849	54.4512	46.7925	13.019	8.27116	22.0032	26.7266	32.8007	16.0348	22.6542	0.104609	0.074912	0.0114554	14.3771	37 45 52 53'	37 45 52 53'
S06	M	NR	12	V9	4.90905	9.82032	4.91051	0.027162	2.02697	2.02694	0.027161	4.68e-06	4.10824	16.5837	16.5843	20.081	20.0798	44.8114	10.8828	14.7956	14.1379	4.93364	20.1519	22.9871	13.3779	12.9271	0.123861	0.0916785	0.0157893	12.891	44 45 53'	44 45 53'
S06	M	NR	15	V10	13.1975	26.4015	13.2019	0.081539	6.08491	6.08483	0.081536	1.92173	14.2545	42.5901	42.5913	51.5075	51.5043	118.884	32.2406	44.5873	31.1159	21.4895	55.8943	66.7011	43.6121	35.6064	0.167343	0.119903	0.019808	8.88459	35 36 37 44 45 46 51 52 53'	35 36 37 44 45 46 51 52 53'
S06	M	NR	19	V11	10.733	21.4706	10.7359	0.074925	5.59134	5.59128	0.074923	3.72e-14	11.3325	38.224	38.2254	44.0485	44.0458	101.364	98.5451	24.5395	13.5544	76.7129	53.4833	58.8834	26.1912	69.7709	0.148235	0.1118	0.0150459	7.93742	36 37 38 44 45 51 52 53'	36 37 38 44 45 51 52 53'

## Sheet: Stage_1_NMN_brain
Subject	Sex	Treatment	Time (days)	Visit	ATP-beta 1	ATP-beta 2	ATP-beta 3	NAD+ 1	NAD+ 2	NAD+ 3	NAD+ 4	NADH	total NAD	ATP-alpha 1	ATP-alpha 2	ATP-gamma 1	ATP-gamma 2	PCr	MP	GPC	GPE	Pi	DPG1	DPG2	PC	PE	total NAD/ATP-alpha	total NAD/PCr	total NAD/all phosphates	Relative NAD+ error %	Voxels used	Voxels retained
S01	F	NMN	0	V1	6.45779	12.9191	6.46021	0.054885	4.09586	4.0958	0.054883	3.2e-13	8.30142	29.9194	29.9202	30.608	30.6061	72.4773	28.6715	15.6646	10.8258	2.42851	28.6617	35.9694	27.6536	40.4734	0.138728	0.114538	0.0194723	11.4608	37 38 45 52 53'	37 38 45 52 53'
S01	F	NMN	1	V2	7.14591	14.2934	7.14747	0.013857	1.03411	1.03409	0.013857	0.032835	2.12875	6.25655	6.25672	7.07704	7.07661	15.3783	32.2692	38.61	24.5447	49.8561	9.1015	5.1594	19.8107	11.57	0.17012	0.138426	0.00800852	19.0596	36 52 53'	36'
S01	F	NMN	2	V3	7.02188	14.0459	7.02302	0.052105	3.88839	3.88834	0.052103	0.952786	8.83373	28.8628	28.8638	30.371	30.3692	71.1194	18.9159	25.0053	10.2592	0.839119	27.7277	39.1652	24.6877	50.0631	0.153027	0.12421	0.0204481	12.4395	37 45 51 52 53'	37 45 51 52 53'
S01	F	NMN	3	V4	11.4324	22.8672	11.4349	0.042208	3.14983	3.14979	0.042207	3.07e-14	6.38403	21.0514	21.0521	21.1454	21.1441	59.709	56.0348	14.6096	7.53153	4.59053	28.4589	28.6256	18.3491	3.99496	0.151627	0.106919	0.0175001	11.8994	37 45 52 53'	37 45 52 53'
S01	F	NMN	5	V5	5.40246	10.8062	5.40303	0.046369	3.46034	3.46031	0.046368	2.87e-14	7.01339	21.1769	21.1778	25.1099	25.1084	50.9727	35.1584	12.2756	7.8428	32.765	20.6066	26.658	14.5785	29.0144	0.165587	0.137591	0.0195859	9.18288	37 45 51 53'	37 45 51 53'
S01	F	NMN	8	V6	5.95111	11.9031	5.95203	0.0246	1.83661	1.83659	0.0246	0.773105	4.4955	11.7684	11.7689	14.9973	14.9963	23.2033	43.6565	47.6915	1.35863	4.05718	12.102	9.76251	12.7685	18.4364	0.190995	0.193744	0.0173327	15.0281	35 37'	35 37'
S01	F	NMN	9	V7	4.07369	8.14876	4.07448	0.029636	2.21161	2.21158	0.029635	5.25e-14	4.48246	15.4325	15.433	16.7891	16.7881	39.1204	11.7319	11.4931	10.4863	1.60133	17.0021	15.8892	32.5042	41.8892	0.145226	0.114581	0.0165147	17.126	37 51 52'	37 51 52'
S01	F	NMN	10	V8	2.63347	5.26722	2.63343	0.021826	1.62879	1.62879	0.021826	2.85e-14	3.30124	11.6415	11.6423	12.7137	12.7129	30.5581	9.5248	11.5364	6.87211	3.37478	13.1695	16.6266	11.8765	11.9882	0.141783	0.108032	0.0182013	20.8133	51 52 53'	52 53'
S01	F	NMN	12	V9	7.69898	15.3995	7.70063	0.029928	2.2334	2.23337	0.029927	1.08955	5.61618	16.2698	16.2704	14.9242	14.9233	41.0488	34.042	9.753	7.02396	0.813141	17.3158	6.36725	11.1159	8.82701	0.172592	0.136817	0.0233302	14.0028	37 51 52'	37 51 52'
S01	F	NMN	15	V10	7.64944	15.3005	7.65112	0.016229	1.2111	1.21108	0.016228	4.07e-05	2.45468	7.56068	7.56094	8.66458	8.66404	18.6869	23.4216	23.4193	2.56689	33.3593	8.4681	7.27728	5.32252	19.9007	0.162329	0.131358	0.0116676	18.9225	44'	44'
S01	F	NMN	19	V11	14.1837	28.3705	14.1868	0.019224	1.43458	1.43456	0.019223	0.95397	3.86156	13.7432	13.7437	14.8363	14.8353	30.2171	60.3978	4.76212	3.74693	55.6221	14.0747	12.3568	12.3636	34.8956	0.140487	0.127794	0.0110311	17.8479	36 44 51 52'	36 44'
S02	M	NMN	0	V1	15.5609	31.1252	15.5643	0.037344	2.78681	2.78679	0.037343	1.83951	7.4878	23.0133	23.0141	19.9284	19.9272	52.1027	38.2595	7.70254	7.68454	6.05175	18.045	7.15428	7.67845	9.70042	0.162681	0.143712	0.0235845	13.5901	35 36 37 45'	35 36 37 45'
S02	M	NMN	1	V2	13.8626	27.7279	13.8654	0.055642	4.15229	4.15224	0.055639	0.948766	9.36458	25.0636	25.0645	22.864	22.8626	47.6908	19.2213	11.8777	9.9213	66.3911	23.8315	17.4738	53.3923	48.576	0.186813	0.19636	0.019992	10.7561	36 37 44 45 46 52 53'	36 37 44 45'
S02	M	NMN	2	V3	4.05907	8.11988	4.06013	0.038586	2.87949	2.87946	0.038584	1.20042	7.03654	19.0702	19.0709	19.9344	19.9331	46.4418	27.353	6.71233	5.25459	26.5223	16.3427	15.6929	4.61676	23.6719	0.184487	0.151513	0.0250474	10.2351	37 38 45 46'	37 38 45 46'
S02	M	NMN	3	V4	10.6962	21.3944	10.6983	0.03967	2.96042	2.96039	0.039669	0.167938	6.1681	17.7721	17.773	20.4388	20.4375	35.5584	46.0448	7.69433	5.61219	48.0891	16.3821	14.725	10.6957	24.5717	0.173528	0.173464	0.0180925	11.782	35 36 45'	35 36 45'
S02	M	NMN	5	V5	11.3087	22.618	11.3088	0.066107	4.93329	4.93324	0.066105	1.57733	11.5761	28.0117	28.0129	32.6606	32.6585	54.769	86.5933	11.7914	8.35124	110.39	26.9571	23.9349	32.7714	0.566587	0.206625	0.211362	0.0212072	9.97517	35 36 37 45 53'	35 36 37 45 53'
S02	M	NMN	8	V6	9.08746	18.1763	9.08801	0.072974	5.4457	5.44563	0.072971	2.45019	13.4875	29.5399	29.541	24.2002	24.1988	61.3585	34.1037	15.9127	10.0968	0.879206	19.6056	21.4032	12.2914	0.546458	0.228288	0.219814	0.0388683	10.5404	36 37 38 45 46'	36 37 38 45 46'
S02	M	NMN	9	V7	10.2582	20.5186	10.2604	0.035337	2.63706	2.63702	0.035336	0.001896	5.34665	16.5441	16.5446	15.9581	15.9571	37.423	12.04	10.8012	5.88736	0.321836	15.3336	17.9157	15.4383	33.3536	0.161585	0.142871	0.0201571	11.7244	35 36 37'	35 36 37'
S02	M	NMN	10	V8	7.90698	15.8154	7.90851	0.021363	1.59423	1.59422	0.021362	0.130845	3.36202	12.622	12.6227	12.1256	12.1248	23.9402	8.71857	10.0175	3.55111	46.1107	11.9918	10.5745	34.0697	46.0013	0.133177	0.140434	0.0118872	17.14	36 37 44'	36 44'
S02	M	NMN	12	V9	12.8044	25.611	12.8053	0.067835	5.06225	5.06218	0.067833	2.81e-14	10.2601	34.9843	34.9857	33.5663	33.5641	68.0615	77.3879	75.0173	22.1212	97.1151	12.5752	27.3604	6.81533	59.615	0.146636	0.150747	0.0156664	11.219	35 36 37 44 45 46 51 52'	35 36 37 44 45 52'
S02	M	NMN	15	V10	2.84869	5.69794	2.84887	0.028241	2.10754	2.10753	0.028241	0.127055	4.3986	13.7069	13.7077	13.0787	13.0779	33.8099	24.4925	6.23672	3.43902	11.7845	13.5724	13.5455	5.60184	0.187406	0.160447	0.130098	0.0235934	14.6222	37 38 46'	37 38 46'
S02	M	NMN	19	V11	13.962	27.9263	13.9644	0.052065	3.88538	3.88534	0.052063	0.000332	7.87518	25.8238	25.825	27.2723	27.2706	44.5616	49.8306	13.1471	5.14878	56.1252	19.4008	19.4021	18.6693	31.328	0.152475	0.176726	0.0180869	14.0613	36 37 44 45 46'	36 37 44 45'
S03	F	NMN	0	V1	16.9754	33.9545	16.9792	0.037834	2.82341	2.8234	0.037833	0.000422	5.72289	16.1178	16.1189	17.1534	17.1523	37.1756	10.0847	7.86507	7.18929	69.2458	17.7109	15.2516	38.7035	73.5252	0.177527	0.153942	0.0135405	10.3998	36 37 44 45 46 51 52 53'	36 44'
S03	F	NMN	1	V2	8.77742	17.5567	8.77936	0.017685	1.31975	1.31973	0.017684	0.372756	3.0476	6.98945	6.98964	8.4282	8.42767	15.7722	29.4724	5.55884	5.75889	35.0602	8.88755	7.78643	2.39006	22.8569	0.218011	0.193226	0.0148239	14.2054	44 45 51 52'	44'
S03	F	NMN	2	V3	10.0655	20.1331	10.0677	0.017899	1.33575	1.33573	0.017899	0.863383	3.57067	8.13804	8.13833	8.13879	8.1383	17.6607	28.2448	5.79933	5.72823	34.2734	8.38399	7.69296	3.10266	23.3225	0.219377	0.202181	0.0166721	17.0632	37 44'	44'
S03	F	NMN	3	V4	13.4492	26.9013	13.4521	0.036264	2.70626	2.70622	0.036263	4.59e-14	5.485	14.4677	14.4683	14.291	14.2901	28.1194	48.4533	5.17134	3.17773	48.0158	12.0833	11.1761	8.05549	28.3729	0.189556	0.195061	0.0174174	12.0353	35 36 37 45 46 53'	35 36'
S03	F	NMN	5	V5	14.9898	29.9828	14.9931	0.042929	3.20365	3.20362	0.042928	1.24891	7.74204	23.1766	23.1777	21.8686	21.8673	58.1295	46.6525	19.9192	10.5426	13.9291	26.3951	9.91262	18.2135	0.340389	0.167019	0.133186	0.0209485	12.3963	35 37 45 51 53'	35 37 45 53'
S03	F	NMN	8	V6	17.4501	34.9039	17.4539	0.043992	3.2829	3.28285	0.04399	0.409773	7.0635	15.6351	15.6355	15.492	15.4911	32.9585	10.4084	11.5925	5.00488	57.7116	19.1122	21.1902	34.5837	70.4363	0.225883	0.214315	0.0172623	10.3283	36 37 44 45 53'	36 44'
S03	F	NMN	9	V7	8.39467	16.7911	8.39645	0.023026	1.71836	1.71834	0.023026	0.000558	3.48331	7.63289	7.63322	8.04262	8.04212	15.7115	27.9831	7.61495	2.43754	31.5862	7.52044	6.76862	4.81477	16.2803	0.228173	0.221705	0.0180841	19.2887	36 37 45 46'	36'
S03	F	NMN	10	V8	17.0291	34.0617	17.0327	0.039832	2.97252	2.97248	0.039831	1.32288	7.34754	15.6867	15.6872	16.3791	16.3781	36.0207	51.69	13.2453	7.59505	66.7087	16.0419	17.2884	7.21458	41.2759	0.234193	0.203981	0.0181856	9.86051	35 36 37 44 45 51 52 53'	36 44'
S03	F	NMN	12	V9	17.243	34.4898	17.2468	0.042727	3.18853	3.1885	0.042725	0.001076	6.46355	16.1864	16.1871	16.6326	16.6316	32.7995	57.4049	9.59293	8.82986	59.9857	16.1733	15.0725	7.44456	37.5785	0.199656	0.197062	0.0164707	13.8441	35 36 37 44 45 46 53'	36 44'
S03	F	NMN	15	V10	17.1667	34.3369	17.1703	0.030632	2.28597	2.28595	0.030632	0.84323	5.47642	16.0302	16.031	14.047	14.0462	36.3801	5.64687	12.0123	4.78266	66.2643	19.1295	18.8864	34.1099	72.8033	0.170812	0.150533	0.0133638	13.9376	35 36 37 44 45 51 52 53'	36 44'
S03	F	NMN	19	V11	9.37069	18.7433	9.37267	0.018862	1.4076	1.40758	0.018861	0.558667	3.41157	7.64758	7.64793	7.88278	7.8823	14.2504	35.4701	3.2323	1.76837	53.9027	11.249	6.24672	11.3447	4.12e-19	0.223044	0.239401	0.0160292	15.0751	35 36 37 45 52'	36'
S04	F	NMN	0	V1	5.64418	11.2883	5.64356	0.055959	4.17603	4.17603	0.055959	0.105333	8.56931	20.4992	20.5007	22.8451	22.8437	53.1251	19.8081	15.3779	9.99831	3.74527	24.7237	29.0262	14.0548	23.3182	0.209008	0.161304	0.0268142	10.4	37 46 52 53'	37 46 52 53'
S04	F	NMN	1	V2	6.06701	12.1362	6.06829	0.053782	4.01351	4.01346	0.05378	0.515	8.64954	24.4268	24.4277	24.0172	24.0157	60.0829	20.5815	15.3565	13.1725	1.2508	26.7569	31.2444	25.643	42.8298	0.177047	0.14396	0.0230423	12.08	37 51 52 53'	37 51 52 53'
S04	F	NMN	2	V3	5.31647	10.6342	5.31705	0.046471	3.46794	3.46791	0.04647	0.576666	7.60545	20.1167	20.1176	20.7207	20.7195	47.7111	16.9801	11.5603	9.38931	1.39781	23.8558	25.3528	25.6072	40.7	0.189029	0.159407	0.0237146	12.15	37 52 53'	37 52 53'
S04	F	NMN	3	V4	6.89456	13.7911	6.89559	0.044434	3.31594	3.31591	0.044433	2.9e-14	6.72071	24.9083	24.9092	27.0838	27.0821	61.2246	52.2917	61.5121	52.0831	9.39435	30.8554	33.9935	17.7176	25.8188	0.134907	0.109771	0.0137186	15.18	37 51 52 53'	37 51 52 53'
S04	F	NMN	5	V5	9.08229	18.167	9.08351	0.068984	5.14798	5.14791	0.068981	0.735212	11.1691	28.347	28.348	26.372	26.3705	67.9698	17.0247	20.9377	13.5845	4.67149	31.3364	36.0782	34.5568	54.5079	0.197003	0.164324	0.0248879	8.8	37 45 52 53'	37 45 52 53'
S04	F	NMN	8	V6	3.68497	7.37021	3.68493	0.027748	2.07071	2.07068	0.027747	2.81e-14	4.19689	13.2547	13.2553	10.8845	10.8839	31.5947	24.671	6.00502	5.22589	1.96283	13.8013	17.7811	3.27659	5.92	0.158314	0.132835	0.0231042	17.74	52 53'	52 53'
S04	F	NMN	9	V7	6.07975	12.161	6.08044	0.047694	3.55918	3.55913	0.047692	0.212886	7.42658	19.9019	19.9026	24.913	24.9114	52.4267	38.5849	54.9773	8.20227	1.15759	25.7214	28.2927	13.4262	24.0038	0.186576	0.141656	0.0197728	12.45	45 52 53'	45 52 53'
S04	F	NMN	10	V8	14.957	29.9173	14.9604	0.051981	3.87914	3.87913	0.05198	5.27e-10	7.86224	28.3758	28.3779	26.9183	26.9167	68.0412	42.8287	19.08	10.0752	22.003	8.25e-09	28.6581	13.9466	0.279546	0.138533	0.115551	0.0201049	12.26	37 45 51 52 53'	37 45 52 53'
S04	F	NMN	12	V9	6.36848	12.7391	6.36963	0.053538	3.99531	3.99526	0.053536	4.36e-14	8.09765	24.7429	24.7439	27.6374	27.6357	63.4457	54.2005	11.6122	8.40841	99.9165	31.9917	29.1161	30.0908	0.455021	0.163632	0.127631	0.0170237	12.68	45 46 51 52 53'	45 46 52 53'
S04	F	NMN	15	V10	3.905	7.81102	3.90549	0.028132	2.09937	2.09935	0.028131	2.94e-14	4.25498	14.0716	14.0721	15.355	15.3541	36.2155	30.0005	50.0378	3.0431	3.35454	18.6762	18.7184	16.7769	0.404375	0.151188	0.117491	0.016352	17.03	52 53'	52 53'
S04	F	NMN	19	V11	6.7804	13.5634	6.78199	0.052396	3.9101	3.91004	0.052394	4.27e-06	7.92493	25.5496	25.5505	32.3398	32.3377	62.3034	54.7164	11.214	13.4331	50.4761	26.0309	29.9536	14.9222	29.6657	0.155086	0.127199	0.0175537	12.97	45 51 52 53'	45 51 52 53'
S05	M	NMN	0	V1	11.3426	22.6876	11.3451	0.029477	2.19973	2.19971	0.029476	3.64e-14	4.45839	15.7167	15.7171	15.9925	15.9916	46.4879	50.4539	11.7056	9.7781	6.45443	23.7295	26.6151	13.2085	2.83916	0.141834	0.0959042	0.0144293	13.47	35 37 44 51 52 53'	44 52 53'
S05	M	NMN	1	V2	9.8689	19.7391	9.87026	0.046114	3.44132	3.44127	0.046113	0.712054	7.68687	23.6586	23.6595	27.9661	27.9642	50.9407	84.4797	133.485	3.7896	23.8416	30.8565	28.5793	20.3126	1.76909	0.162451	0.150899	0.014337	11.45	35 37 45 53'	35 37 45 53'
S05	M	NMN	2	V3	5.19702	10.3962	5.19839	0.043753	3.2651	3.26505	0.043751	0.650117	7.26777	20.5646	20.5652	22.7653	22.7639	52.9468	21.0188	12.9066	10.86	6.32623	23.5217	32.9488	19.632	36.4501	0.176703	0.137266	0.0214644	11.8	35 37 52 53'	35 37 52 53'
S05	M	NMN	3	V4	3.57349	7.14826	3.57424	0.033165	2.47497	2.47494	0.033164	0.357	5.37324	16.2101	16.2107	18.0189	18.0178	41.3783	15.5573	16.7691	13.8261	3.12338	19.5977	22.3553	17.8055	23.0058	0.165735	0.129857	0.0201307	10.75	37 45 53'	37 45 53'
S05	M	NMN	5	V5	10.8179	21.6356	10.8169	0.07192	5.36717	5.36715	0.07192	3.52e-14	10.8782	31.588	31.5901	31.2635	31.2616	69.7348	24.2865	12.726	11.7484	9.06942	30.15	38.6641	34.8201	62.8048	0.172182	0.155993	0.0224415	7.77	35 36 37 51 52 53'	35 36 37 52 53'
S05	M	NMN	8	V6	12.751	25.5038	12.7529	0.079392	5.92466	5.92458	0.079388	0.000575	12.0086	36.2606	36.2616	36.2341	36.2319	91.0911	35.7831	33.4316	19.4049	3.35926	34.9677	42.9374	34.9337	53.4898	0.165585	0.131831	0.0210895	8.41	35 36 37 45 51 52 53'	35 36 37 45 52 53'
S05	M	NMN	9	V7	4.74124	9.48378	4.74189	0.034956	2.6086	2.60858	0.034955	3.96e-14	5.2871	18.8928	18.8935	17.0874	17.0864	45.5326	30.1759	12.7755	8.60529	0.853785	17.2929	19.7396	10.79	0.451929	0.139921	0.116117	0.0213431	11.85	37 45 46'	37 45 46'
S05	M	NMN	10	V8	7.30905	14.6207	7.31051	0.055247	4.12285	4.12281	0.055245	1.50488	9.86104	30.8214	30.8226	33.9325	33.9304	79.2038	27.3572	29.2596	15.1942	1.86885	32.2741	38.0139	33.9212	33.0458	0.159968	0.124502	0.0210433	9.75	35 45 46 51 52 53'	35 45 46 51 52 53'
S05	M	NMN	12	V9	7.51341	15.0273	7.51305	0.03759	2.80522	2.80521	0.03759	3.18e-14	5.68561	23.1425	23.144	26.9404	26.9388	68.226	62.28	22.59	12.3622	71.7154	26.6738	28.9614	21.0829	39.5649	0.122835	0.0833349	0.011485	14.25	35 37 44 45 52'	37 44 45 52'
S05	M	NMN	15	V10	5.10833	10.218	5.10901	0.033891	2.52912	2.52909	0.03389	1.2739	6.39989	18.4938	18.4945	20.1038	20.1025	46.9349	21.3609	10.0985	8.41065	1.02263	19.9067	22.9004	22.8738	36.1555	0.173025	0.136357	0.0213263	12.16	37 45 52'	37 45 52'
S05	M	NMN	19	V11	4.63355	9.26815	4.63405	0.034156	2.54895	2.54892	0.034155	2.9e-14	5.16619	17.6937	17.6943	16.5116	16.5106	41.9055	32.1908	12.4072	8.88364	2.35746	18.2492	19.2455	13.4149	0.182013	0.145987	0.123282	0.020991	17.83	37 52 53'	37 52 53'
S06	M	NMN	0	V1	5.79899	11.6004	5.80056	0.028675	2.1399	2.13988	0.028674	0.002024	4.33915	19.5786	19.5792	23.2748	23.2734	49.0521	36.1427	10.0477	6.39126	23.6012	26.8123	33.1957	13.5113	36.7245	0.110812	0.0884601	0.01229	16.34	36 44 52 53'	36 44 52 53'
S06	M	NMN	1	V2	6.69024	13.3823	6.69123	0.032788	2.44685	2.44682	0.032787	3.3e-14	4.95924	19.8113	19.8119	22.5247	22.5234	49.781	40.2725	11.7467	7.84085	33.7049	26.6313	32.9213	17.8521	44.2687	0.12516	0.0996212	0.0128354	14.01	36 44 45 53'	36 44 45 53'
S06	M	NMN	2	V3	5.22311	10.4487	5.22467	0.038707	2.88857	2.88854	0.038706	0.8241	6.67862	22.5876	22.5884	25.2763	25.2747	65.1124	41.1066	14.8642	11.4416	2.88861	31.8706	33.8223	24.3672	0.224517	0.147835	0.102571	0.0187771	12.85	45 46 51 52 53'	45 46 51 52 53'
S06	M	NMN	3	V4	3.21989	6.44175	3.22127	0.028212	2.10535	2.10533	0.028211	1.09e-08	4.2671	14.1797	14.1801	15.5632	15.5622	39.4185	26.0545	8.6633	6.50856	2.88428	19.9842	23.4362	12.0436	3.58146	0.150463	0.108251	0.0190942	17.83	45 52 53'	45 52 53'
S06	M	NMN	5	V5	5.07695	10.1559	5.07817	0.039869	2.97528	2.97525	0.039868	2.9e-14	6.03027	20.0207	20.0216	22.2189	22.2175	52.5325	31.477	11.6029	8.28421	5.46174	24.7218	28.7177	15.0283	0.647023	0.150598	0.114791	0.0204192	11.03	45 51 52 53'	45 51 52 53'
S06	M	NMN	8	V6	8.57325	17.1502	8.57564	0.051272	3.82623	3.82619	0.051271	2.92e-14	7.75497	28.7843	28.7853	35.4141	35.4118	77.3017	34.6864	18.5864	11.4624	14.5311	35.9228	39.0723	36.0943	4.18032	0.134706	0.100321	0.0172317	13.19	36 37 45 51 52 53'	36 37 45 51 52 53'
S06	M	NMN	9	V7	6.77365	13.5507	6.7759	0.048189	3.59617	3.59613	0.048188	2.91e-14	7.28868	25.469	25.4698	28.3514	28.3497	64.0741	27.8413	14.3391	8.20703	0.127647	28.3167	33.5694	26.0161	11.822	0.143087	0.113754	0.0200442	9.16	36 38 45 52 53'	36 38 45 52 53'
S06	M	NMN	10	V8	6.41726	12.8378	6.41944	0.043478	3.24456	3.24453	0.043476	3.91e-14	6.57605	25.8853	25.8862	30.2536	30.2518	68.7811	20.313	22.85	17.7336	1.90987	31.1784	35.964	26.6106	15.0632	0.127021	0.0956084	0.0167967	11.73	37 44 45 51 52'	37 44 45 51 52'
S06	M	NMN	12	V9	6.07308	12.1483	6.07427	0.033405	2.4929	2.49288	0.033404	1.8e-10	5.05258	19.5464	19.5474	25.305	25.3035	58.1103	17.7133	18.7318	16.3802	15.981	28.3363	32.0982	14.3635	15.3496	0.129242	0.0869481	0.0148097	12.48	44 45 52 53'	44 45 52 53'
S06	M	NMN	15	V10	10.0971	20.1997	10.1009	0.061369	4.57968	4.57962	0.061366	1.10292	10.385	35.954	35.9552	39.5946	39.5922	92.1609	110.131	24.9011	12.3323	93.5901	36.7595	52.6534	38.3897	91.2411	0.144418	0.112683	0.0135854	10.69	36 37 44 45 51 52 53'	36 37 44 45 51 52 53'
S06	M	NMN	19	V11	9.85339	19.7122	9.85711	0.049999	3.73124	3.7312	0.049998	2.95e-14	7.56244	33.7423	33.7433	39.5676	39.5652	95.2958	48.483	30.9762	26.9161	1.63482	39.3241	45.5483	22.2552	22.4495	0.11206	0.0793575	0.0141606	11.88	37 44 45 46 51 52 53'	37 44 45 46 51 52 53'

## Sheet: Stage_2_brain
Subject	Sex	Time (weeks)	Visit	Status	ATP-beta 1	ATP-beta 2	ATP-beta 3	NAD+ 1	NAD+ 2	NAD+ 3	NAD+ 4	NADH	total NAD	ATP-alpha 1	ATP-alpha 2	ATP-gamma 1	ATP-gamma 2	PCr	MP	GPC	GPE	Pi	DPG1	DPG2	PC	PE	total NAD/ATP-alpha	total NAD/PCr	total NAD/all phosphates	Relative NAD+ error %	Voxels used	Voxels retained
S01	F	0	V1	HC	6.2953	12.5903	6.29476	0.027311	2.03813	2.03812	0.027311	2.87e-14	4.13087	15.3898	15.3908	21.2793	21.2778	39.7875	37.4083	8.57951	6.9248	51.2949	16.3204	19.3931	9.67917	29.2281	0.134204	0.103823	0.0126949	15.37	35 37 52'	35 37 52'
S01	F	1	V2	HC	8.29552	16.5919	8.29657	0.042002	3.13443	3.13442	0.042001	2.44e-08	6.35285	18.5236	18.5249	20.5839	20.5826	40.1243	28.2627	25.5337	4.36548	50.1258	17.9945	19.4365	24.5107	34.461	0.171474	0.15833	0.0172202	9.72	35 37 45'	35 37 45'
S01	F	2	V3	HC	1.02507	2.05035	1.02513	0.011739	0.876073	0.87607	0.011739	1.04e-11	1.77562	5.09602	5.09637	5.77341	5.77306	15.5688	11.0353	3.67996	2.6777	0.762653	7.63502	7.88827	5.99532	0.266896	0.17421	0.11405	0.0209141	21.22	53'	53'
S01	F	3	V4	HC	7.31357	14.6287	7.31521	0.015367	1.1468	1.1468	0.015367	0.422438	2.74677	6.70463	6.70514	8.33116	8.3306	13.1964	35.2365	4.05274	2.09629	34.4404	6.79385	6.25169	3.46961	15.1772	0.204833	0.208145	0.0148044	16.84	36 45 52 53'	36'
S01	F	4	V5	HC	5.51983	11.0393	5.51908	0.028587	2.13331	2.1333	0.028586	3.23e-14	4.32378	16.523	16.5242	20.9099	20.9085	37.1365	85.7358	6.64723	6.13312	71.9359	20.6901	22.0365	14.7416	13.7144	0.130837	0.116429	0.0112492	14.17	37 51 52'	37 51 52'
S01	F	5	V6	HC	3.76368	7.52736	3.76331	0.022621	1.68813	1.68812	0.022621	6.69e-06	3.42149	12.8216	12.8226	12.371	12.3703	38.0574	20.6106	9.95881	7.54142	1.00974	14.8197	18.5637	13.0813	7.70761	0.133422	0.0899036	0.0168022	17.76	52 53'	52 53'
S01	F	6	V7	HC	15.5232	31.0498	15.5267	0.033225	2.47948	2.47946	0.033225	0.054216	5.07961	14.862	14.8633	15.3399	15.3389	26.5965	54.7449	45.2258	6.90287	7.36472	7.35613	13.3656	21.0139	24.6039	0.170885	0.190988	0.0149472	22.48	36 37 44 51 52'	36 44'
S01	F	7	V8	HC	6.49354	12.9885	6.49493	0.013036	0.97281	0.972808	0.013036	0.000374	1.97206	5.87792	5.87828	7.53984	7.53933	12.4107	30.7192	32.1671	2.39476	10.2897	6.54323	7.12313	15.1375	19.4914	0.167747	0.158901	0.0102162	16.77	36 37 45 52'	36'
S02	M	0	V1	HC	9.0028	18.0074	9.00471	0.029286	2.18552	2.18551	0.029286	0.681018	5.11062	17.1513	17.1524	17.6043	17.6032	35.6138	18.1691	7.47596	6.30423	36.0176	17.3507	17.2902	31.2356	32.6223	0.148981	0.143501	0.0160799	15.44	36 37 45'	36 37 45'
S02	M	1	V2	HC	10.8231	21.6486	10.8255	0.024731	1.84555	1.84554	0.02473	0.322358	4.06292	13.4096	13.4106	12.6506	12.6498	25.1438	11.9787	10.9475	5.87282	1.35049	11.4712	11.6501	12.3942	28.3435	0.151487	0.161587	0.0182442	13.73	36 37 44'	36 44'
S02	M	2	V3	HC	13.437	26.877	13.44	0.030256	2.25793	2.25792	0.030256	0.000258	4.57662	12.4114	12.4122	14.3558	14.3548	24.3261	67.5654	5.46673	3.78415	54.3469	15.0624	10.4823	11.0603	5.84e-19	0.184366	0.188136	0.0148334	12.47	36 37 44 45 53'	36 44'
S02	M	3	V4	HC	5.74493	11.4902	5.74464	0.045101	3.3657	3.36569	0.0451	0.771861	7.59345	19.1799	19.1813	17.8108	17.8098	48.6061	24.9619	9.41792	7.43271	4.58077	17.6154	20.6865	8.94544	2.56022	0.197947	0.156224	0.0295517	9.63	37 38 51 52'	37 38 51 52'
S02	M	4	V5	HC	6.02076	12.0428	6.02208	0.013601	1.01497	1.01497	0.013601	0.023952	2.08109	6.26738	6.2678	7.4874	7.48691	12.5414	23.6659	3.70221	3.23036	21.4018	7.43173	6.50762	5.59459	11.632	0.16602	0.165937	0.0137397	16.47	37 44 45 46 52'	44'
S02	M	5	V6	HC	6.69605	13.3924	6.69573	0.04156	3.10143	3.10142	0.041559	2.75e-14	6.28597	21.3987	21.4003	25.3834	25.3818	49.772	20.6533	18.0499	14.277	34.3325	18.2741	19.9423	13.1034	25.2895	0.146872	0.126295	0.0181353	14.71	36 37 38 45'	36 37 38 45'
S02	M	6	V7	HC	10.9193	21.8409	10.9217	0.025747	1.92143	1.92143	0.025747	0.000115	3.89447	11.3859	11.3867	14.0159	14.015	23.7135	28.7866	6.79345	6.19747	38.1637	12.7961	12.9917	8.59915	20.9524	0.171015	0.16423	0.014906	11.43	36 37 44 45 51'	36 44'
S02	M	7	V8	HC	11.5554	23.1109	11.5555	0.049529	3.69617	3.69615	0.049528	0.216959	7.70834	21.8508	21.8523	27.8591	27.8573	49.7816	61.038	14.9071	10.8831	43.3591	20.7911	23.3903	17.4167	41.4551	0.17638	0.154843	0.017358	9.54	35 36 37 44 45 46'	35 36 44 45'
S04	F	0	V1	HC	9.07283	18.1476	9.07484	0.01745	1.30223	1.30221	0.01745	0.058894	2.69824	7.67429	7.67488	8.86461	8.864	15.7534	27.3315	4.21408	19.6105	13.1746	1.55364	5.99748	4.86209	25.3855	0.17579	0.17128	0.0140057	16.7	36 37 51'	36'
S04	F	1	V2	HC	5.23684	10.4735	5.23618	0.038095	2.84292	2.84292	0.038095	1.07163	6.83366	17.7489	17.7502	16.5448	16.5438	46.6289	25.226	11.7163	6.73775	0.704719	17.181	23.2504	8.90286	0.31757	0.192502	0.146554	0.0280221	14.06	51 52 53'	51 52 53'
S04	F	2	V3	HC	5.87647	11.7525	5.8758	0.039891	2.97689	2.97687	0.03989	1.0244	7.05794	16.716	16.7173	16.2937	16.2927	47.7298	27.2307	10.0841	8.77824	1.50828	18.7476	22.2128	12.0637	0.353325	0.211105	0.147873	0.027969	11.52	51 52 53'	51 52 53'
S04	F	3	V4	HC	5.12575	10.2517	5.12542	0.030991	2.31275	2.31273	0.030991	2.71e-14	4.68746	16.1016	16.1029	19.3414	19.3402	44.2447	30.5836	43.8875	37.3714	6.51713	22.1142	25.9969	13.6321	1.4018	0.145553	0.105944	0.0143561	19.58	51 52 53'	51 52 53'
S04	F	4	V5	HC	3.52751	7.05566	3.52817	0.013775	1.02798	1.02797	0.013775	0.285528	2.36903	5.91154	5.912	6.93936	6.93894	15.4322	27.1401	37.2369	0.90623	0.523118	9.63779	10.4923	5.64715	5.45583	0.200366	0.153513	0.0150872	18.92	52'	52'
S04	F	5	V6	HC	7.79727	15.5939	7.7961	0.041365	3.08694	3.08694	0.041365	8.26e-14	6.25661	21.4161	21.4178	22.8515	22.8501	49.5848	24.7371	14.5911	7.82905	76.1673	21.8323	20.5844	52.748	96.5416	0.146067	0.12618	0.0125925	14.72	37 45 52'	37 45 52'
S04	F	6	V7	HC	2.31756	4.63525	2.31744	0.015464	1.15403	1.15403	0.015464	2.87e-14	2.33899	9.51943	9.52009	11.1368	11.1361	26.7624	8.73431	8.40373	7.02849	1.26755	11.1189	15.2141	8.45772	7.16845	0.122849	0.0873983	0.0156542	20.03	51 53'	51 53'
S04	F	7	V8	HC	16.5501	33.1037	16.5537	0.041303	3.08227	3.08226	0.041302	0.001219	6.24836	24.8189	24.8208	31.3501	31.3481	63.1994	72.3465	19.9448	13.9395	76.9032	26.0491	27.4038	13.0272	42.2026	0.125874	0.0988674	0.0114427	14.27	35 37 45 52 53'	35 37 45 52'
S05	M	0	V1	HC	15.005	30.0132	15.0083	0.021425	1.59889	1.59889	0.021425	5.97e-13	3.24064	17.4273	17.4283	19.5187	19.5175	43.4038	19.3038	16.1727	8.91303	0.261803	20.4105	25.7773	20.7032	40.6403	0.0929731	0.0746625	0.00964515	21.81	35 36 37 44 45 51 52 53'	36 44 45'
S05	M	1	V2	HC	9.16017	18.3224	9.16228	0.033282	2.48373	2.48373	0.033282	3.51e-14	5.03403	17.9065	17.9076	18.4208	18.4197	45.1793	19.933	13.4977	7.80371	32.7568	18.7555	24.7236	18.2658	3.81921	0.14056	0.111423	0.0165538	15.92	36 37 38 51 52'	36 37 52'
S05	M	2	V3	HC	17.5992	35.202	17.603	0.063314	4.72489	4.72488	0.063313	0.959223	10.5356	31.6276	31.6297	37.2222	37.2199	81.8796	74.5143	21.9943	13.9593	130.282	44.6864	40.9204	34.7793	0.418967	0.166552	0.128672	0.0156638	11.24	35 36 37 45 46 51 52 53'	35 36 37 45 52 53'
S05	M	3	V4	HC	9.4899	18.9812	9.49142	0.034131	2.54711	2.5471	0.034131	0.000251	5.16273	17.6776	17.6788	21.8475	21.8461	38.5564	39.3059	10.6485	8.81735	48.2252	16.8894	20.6174	12.0144	30.3373	0.14602	0.133901	0.0146357	14.52	35 36 38 52'	35 36 52'
S05	M	4	V5	HC	10.575	21.1498	10.5739	0.073152	5.4591	5.45907	0.073151	2.82e-14	11.0645	33.9528	33.9552	34.4774	34.4753	83.5288	21.4977	26.1256	21.5661	6.03556	39.3962	48.1451	44.4236	72.2287	0.162933	0.132463	0.0196097	8.38	35 36 37 45 51 52 53'	35 36 37 45 52 53'
S05	M	5	V6	HC	8.44758	16.897	8.44946	0.024023	1.79275	1.79274	0.024023	2.8e-14	3.63354	12.9465	12.9474	14.0359	14.035	30.5663	36.4566	7.77304	6.95179	36.7552	13.4903	13.3595	11.3908	18.7013	0.140324	0.118874	0.0134341	13.8	35 38 44 46 51 52 53'	35 44'
S05	M	6	V7	HC	8.79593	17.592	8.79523	0.075107	5.605	5.60499	0.075107	1.79e-13	11.3602	32.9588	32.9611	34.9913	34.9891	87.5078	34.1353	29.4818	20.5255	6.6302	40.4897	46.48	39.4263	44.1631	0.172333	0.129819	0.0209349	9.55	35 37 38 45 51 52 53'	35 37 38 45 51 52 53'
S05	M	7	V8	HC	8.87314	17.7468	8.87378	0.035721	2.66573	2.66572	0.035721	0.68826	6.09115	23.8418	23.8434	24.8457	24.8442	58.0586	31.5557	12.9781	9.56344	2.68015	25.6844	27.2709	38.041	51.0708	0.127737	0.104914	0.0151538	14.21	36 37 45 51 53'	36 37 45 53'
S06	M	0	V1	HC	3.29357	6.58749	3.29352	0.01727	1.28879	1.28878	0.01727	4.22e-14	2.61211	13.0227	13.0235	16.3847	16.3837	38.7936	12.5649	12.0514	9.64577	1.15457	16.5355	20.6246	12.4779	1.18542	0.100287	0.0673335	0.0129154	22.73	35 52 53'	35 52 53'
S06	M	1	V2	HC	8.74344	17.488	8.74342	0.048271	3.60231	3.6023	0.048271	3.01e-14	7.30115	31.1196	31.1215	37.7949	37.7927	89.5716	73.5374	21.0501	10.999	46.3989	47.2416	59.4031	29.6701	47.5965	0.117304	0.0815119	0.011913	12.48	36 38 44 45 51 52 53'	36 38 44 45 51 52 53'
S06	M	2	V3	HC	5.85199	11.7043	5.85167	0.051892	3.8725	3.87249	0.051891	9.58e-09	7.84877	24.3723	24.3741	27.3507	27.3492	75.135	55.8953	17.6537	11.832	17.7664	37.8423	40.8635	27.648	12.9179	0.161012	0.104462	0.0178338	9.73	38 45 46 51 52 53'	38 45 46 51 52 53'
S06	M	3	V4	HC	8.05622	16.1141	8.05678	0.055493	4.14126	4.14125	0.055493	2.98e-14	8.39349	30.4282	30.43	36.5804	36.5782	86.4768	89.6154	20.033	11.9829	48.1071	48.4229	62.1463	47.9173	67.4119	0.137919	0.0970605	0.012619	11.7	36 36 45 46 51 52 53'	36 36 45 46 51 52 53'
S06	M	4	V5	HC	3.16155	6.32369	3.16172	0.030892	2.30536	2.30536	0.030892	0.155761	4.82827	13.3553	13.3562	14.9305	14.9296	40.9942	37.7486	8.76109	5.84912	14.0913	21.1061	29.0807	16.8294	13.563	0.180756	0.117779	0.0180903	10.91	51 52 53'	51 52 53'
S06	M	5	V6	HC	6.25449	12.5097	6.25445	0.040834	3.04732	3.04731	0.040834	0.000288	6.17659	22.951	22.9525	26.4562	26.4546	69.6159	70.6668	16.0035	9.2294	41.0709	34.3081	45.6782	24.5649	39.8993	0.134556	0.0887238	0.0126771	13.29	44 45 51 52 53'	44 45 51 52 53'
S06	M	6	V7	HC	7.65804	15.317	7.65801	0.049851	3.72022	3.72021	0.049851	2.89e-14	7.54014	31.4106	31.4128	35.431	35.4289	93.064	74.8539	19.605	9.5595	40.8948	40.6602	54.804	24.4492	38.6413	0.120021	0.081021	0.0130921	11.66	38 44 45 46 51 52 53'	38 44 45 46 51 52 53'
S06	M	7	V8	HC	6.48825	12.9775	6.48844	0.050272	3.75165	3.75164	0.050272	4.62e-05	7.60388	27.6409	27.6426	36.6766	36.6743	66.1314	14.4738	28.5865	14.8212	8.40249	30.027	46.8566	13.9521	18.4699	0.137543	0.114981	0.0184777	11.8	44 45 46 51 52 53'	44 45 46 51 52 53'
S07	F	0	V1	HC	9.04912	18.1003	9.05124	0.012492	0.932251	0.932248	0.012492	0.014877	1.90436	8.02822	8.02873	9.41023	9.40963	18.1414	17.1389	40.4892	3.67983	41.2072	9.60646	8.12559	3.58919	22.2932	0.1186	0.104973	0.0079628	23.03	36 37 45'	36'
S07	F	1	V2	HC	6.7983	13.5974	6.79831	0.057687	4.30495	4.30493	0.057686	1.05055	9.7758	22.0785	22.0799	23.3203	23.3189	58.4616	26.4132	52.4409	7.33398	4.82906	28.8179	32.1266	33.937	44.2831	0.221381	0.167217	0.0229378	10.13	37 51 52 53'	37 51 52 53'
S07	F	2	V3	HC	8.68705	17.3759	8.68894	0.03042	2.27015	2.27013	0.03042	0.295188	4.89631	12.9334	12.9343	15.859	15.858	33.2357	33.8196	15.1605	5.72039	41.5245	10.7232	15.2745	5.21422	25.5585	0.189283	0.147321	0.0169798	15.14	35 52'	35 52'
S07	F	3	V4	HC	1.50934	3.01903	1.50948	0.016695	1.24591	1.2459	0.016695	1.67e-13	2.5252	7.9475	7.94799	9.58871	9.58811	24.0762	22.2735	4.19295	2.34152	8.19809	12.6663	13.6925	8.97462	6.14021	0.158863	0.104883	0.01698	22.56	46 51'	46 51'
S07	F	4	V5	HC	9.44187	18.884	9.44112	0.076776	5.72951	5.7295	0.076775	4.33e-14	11.6126	30.5977	30.5999	33.9796	33.9776	80.0373	23.7319	18.5057	13.4175	6.98663	34.3908	46.3432	36.2377	62.817	0.189755	0.145089	0.0226536	7.87	37 45 46 52 53'	37 45 46 52 53'
S07	F	5	V6	HC	7.86454	15.7306	7.86612	0.035809	2.67232	2.6723	0.035809	0.154505	5.57074	17.0056	17.0068	16.2792	16.2782	47.6497	22.3799	11.6055	8.16328	1.72078	20.2503	20.8341	22.0298	28.7916	0.163785	0.11691	0.0190389	14.79	37 51 52'	37 51 52'
S07	F	6	V7	HC	5.57716	11.1543	5.57667	0.03927	2.93057	2.93057	0.03927	0.932458	6.87214	16.9347	16.9359	16.3444	16.3435	47.4393	26.7402	9.42343	6.62844	0.967453	19.2221	22.3708	11.2411	1.44409	0.202894	0.144862	0.0277004	13.33	51 52 53'	51 52 53'
S07	F	7	V8	HC	5.22886	10.4588	5.22996	0.011479	0.856625	0.856623	0.011479	3e-14	1.73621	6.92661	6.92702	6.75091	6.75052	20.2502	8.64877	6.85649	4.16026	0.562571	9.32792	11.204	7.36602	13.5387	0.125325	0.0857378	0.0129897	21.75	45 46'	45'
S08	F	0	V1	PwPs	0.808919	1.61799	0.808964	0.00503	0.375364	0.375361	0.00503	0.522615	1.2834	4.55547	4.55588	4.19888	4.19863	14.4325	10.2418	6.14823	2.03358	0.90924	7.32757	5.93118	7.7641	0.284386	0.140857	0.0889245	0.0163732	74.27	53'	53'
S08	F	1	V2	PwPs	3.18249	6.36531	3.18244	0.032039	2.39093	2.39093	0.032039	3.08e-14	4.84594	10.3562	10.357	15.4118	15.4107	23.4487	15.0467	16.2884	14.7897	33.9287	15.2786	12.0858	13.7419	9.84572	0.233953	0.206661	0.0212158	166.26	51 52'	51 52'
S08	F	2	V3	PwPs	0.948252	1.89669	0.948308	0.005945	0.443689	0.443689	0.005945	3.1e-14	0.899268	4.42127	4.42155	5.43584	5.4355	15.0243	10.8959	4.71541	4.78407	0.863594	6.26506	6.84745	5.04158	3.61612	0.101695	0.0598544	0.0107878	40.83	53'	53'
S08	F	3	V4	PwPs	1.68947	3.37881	1.68923	0.007739	0.577562	0.577561	0.007739	2.8e-14	1.1706	5.1094	5.10977	6.71073	6.71027	15.5948	2.22198	5.8148	2.9376	0.585048	7.95504	6.31745	10.22	16.5354	0.11455	0.0750634	0.0115992	50.52	52'	52'
S08	F	4	V5	PwPs	5.70969	11.4206	5.71094	0.010342	0.771772	0.771769	0.010342	7.09e-13	1.56423	5.0493	5.04972	6.5745	6.57404	12.9223	32.1051	3.85695	3.40558	45.871	16.7841	4.50252	8.42982	0.558962	0.154889	0.121048	0.00880492	28.04	35 38 46'	35'
S08	F	5	V6	PwPs	4.14341	8.28773	4.14436	0.019027	1.4199	1.4199	0.019027	3.66e-08	2.87786	10.0137	10.0143	10.3576	10.3569	31.7447	12.4828	6.78219	2.1569	2.48472	7.13537	9.42111	4.92772	12.0003	0.143692	0.0906562	0.0189072	25.36	35 38'	35 38'
S08	F	6	V7	PwPs	2.09138	4.18286	2.09125	0.018602	1.3882	1.3882	0.018602	3.35e-14	2.81361	8.32996	8.33055	10.9907	10.9901	24.6616	15.2086	6.52259	3.62125	0.739203	10.9169	10.2079	11.0221	0.090653	0.168879	0.114089	0.0207455	24.38	51 53'	51 53'
S08	F	7	V8	PwPs	5.02282	10.0467	5.02392	0.013734	1.02495	1.02494	0.013734	3.8e-14	2.07736	5.78401	5.78437	7.36525	7.36477	14.3118	26.8909	3.62171	28.5177	34.4996	18.3329	6.409	0.997482	13.8826	0.179572	0.14515	0.0104912	28.98	45'	45'
S09	M	0	V1	PwPs	10.0477	20.0949	10.0471	0.049827	3.71837	3.71834	0.049826	2.73e-14	7.53637	28.0714	28.0733	26.0855	26.0839	78.1278	47.1987	19.5161	13.0492	0.619708	24.9531	29.23	13.3429	0.180443	0.134231	0.0964621	0.0193342	14.62	36 45 46 52 53'	36 45 46 52 53'
S09	M	1	V2	PwPs	2.93985	5.88011	2.93989	0.032916	2.45643	2.45643	0.032916	3.65e-14	4.97869	15.7617	15.7627	16.7374	16.7365	51.7199	32.5685	8.84081	6.84934	2.94111	21.1266	15.8605	20.3336	2.43863	0.157932	0.0962627	0.0199631	13.05	38 46 51 52'	38 46 51 52'
S09	M	2	V3	PwPs	10.3419	20.6847	10.3417	0.083128	6.20355	6.2035	0.083126	0.001669	12.575	32.7616	32.7636	35.1161	35.1139	94.1975	21.5759	31.0363	19.6514	0.237838	35.2908	32.0863	45.4069	61.8758	0.191911	0.133496	0.0231314	8.12	35 36 37 44 45 46'	35 36 37 44 45 46'
S09	M	3	V4	PwPs	5.09615	10.1933	5.09714	0.02489	1.85747	1.85746	0.02489	1.39e-05	3.76472	9.14039	9.14091	9.67492	9.67432	23.8995	38.5105	5.61758	2.64578	26.8539	11.2124	8.90236	10.7266	0.258016	0.205933	0.157523	0.0193885	15.4	35 37'	35 37'
S09	M	4	V5	PwPs	6.75629	13.5124	6.75548	0.049131	3.66646	3.66645	0.04913	2.79e-14	7.43118	23.8758	23.8777	23.3962	23.3948	66.6226	28.7462	20.0865	13.4296	1.26567	22.4063	26.4484	12.04	0.761812	0.155615	0.111541	0.0226396	11.87	36 37 46 52 53'	36 37 46 52 53'
S09	M	5	V6	PwPs	6.01419	12.0297	6.0155	0.017932	1.33818	1.33818	0.017932	0.25232	2.96455	6.11619	6.11661	6.81749	6.81705	12.46	22.7947	13.5039	19.2016	18.0525	5.54184	4.28862	2.67564	12.4425	0.242344	0.237925	0.0177713	13.05	36 37 38 51 52'	36'
S09	M	6	V7	PwPs	2.94655	5.89295	2.94614	0.015833	1.18159	1.18159	0.015833	3.57e-14	2.39485	11.0092	11.01	12.7298	12.729	28.1141	12.3917	5.03031	5.61514	0.477564	12.0076	8.30139	17.748	22.0892	0.108762	0.0851832	0.0136204	24.28	37 37'	37 37'
S09	M	7	V8	PwPs	10.2306	20.4634	10.2328	0.027057	2.01917	2.01916	0.027057	0.127231	4.21967	11.4542	11.4549	13.5526	13.5516	23.2909	35.8401	6.18607	4.53989	41.8016	9.06659	10.6504	3.6831	17.0918	0.184192	0.181173	0.016776	13.47	35 36 37 45'	35 36'
S10	M	0	V1	PwPs	8.80634	17.6132	8.80596	0.066639	4.97302	4.973	0.066638	3.86e-05	10.0793	33.1331	33.1352	34.7551	34.753	90.2048	37.9639	20.4742	15.645	16.0623	41.4569	51.6075	30.9842	55.5699	0.152099	0.111738	0.0182885	8.08	35 37 45 51 52 53'	35 37 45 51 52 53'
S10	M	1	V2	PwPs	6.99635	13.9931	6.99607	0.053983	4.02855	4.02853	0.053982	0.016911	8.18196	23.3306	23.332	26.1477	26.146	69.1521	20.7958	20.3818	14.3228	14.627	25.5631	37.4546	15.052	41.3005	0.175343	0.118318	0.0203554	10.6	35 51 52 53'	35 51 52 53'
S10	M	2	V3	PwPs	9.52811	19.0572	9.52793	0.081403	6.07478	6.07476	0.081402	0.835083	13.1474	34.6819	34.6841	37.5798	37.5775	94.123	34.0343	23.9145	16.5636	3.33476	40.5913	44.824	43.1863	63.87	0.189537	0.139684	0.02293	7.38	36 37 45 46 51 52 53'	36 37 45 46 52 53'
S10	M	3	V4	PwPs	11.0817	22.1654	11.0838	0.042995	3.20858	3.20857	0.042995	3.33e-05	6.50318	19.8015	19.8028	22.7505	22.7491	50.855	57.246	14.9486	7.98261	72.5153	22.1492	23.3853	15.8708	25.1397	0.164204	0.127877	0.0150351	11.3	35 36 45 52'	35 36 45'
S10	M	4	V5	PwPs	16.1474	32.2984	16.151	0.045607	3.40353	3.40352	0.045607	0.417605	7.31586	18.3097	18.3108	20.0372	20.036	48.524	72.7589	14.0755	10.2389	47.0197	25.0161	23.5555	14.1794	1.28e-08	0.199775	0.150768	0.0177876	11.6	35 36 37 38 44 45 52 53'	36 44 45'
S10	M	5	V6	PwPs	12.3738	24.7481	12.373	0.087629	6.53948	6.53946	0.087629	0.219699	13.4739	40.0888	40.0914	50.6161	50.6127	111.701	68.0083	31.484	22.8494	64.4142	44.1846	53.6396	26.841	44.7636	0.168045	0.120625	0.0185658	7.58	35 36 37 45 46 51 52 53'	35 36 37 45 46 52 53'
S10	M	6	V7	PwPs	11.7826	23.5651	11.7816	0.085246	6.36161	6.36159	0.085245	0.982551	13.8762	36.598	36.6003	37.7552	37.7529	102.204	34.9913	29.8265	21.0626	8.87687	46.8735	57.8085	41.9041	74.1837	0.189571	0.13577	0.021637	8.14	35 37 45 51 52 53'	35 37 45 51 52 53'
S10	M	7	V8	PwPs	7.61156	15.2239	7.61141	0.060195	4.49212	4.49211	0.060194	0.045149	9.14977	27.9734	27.975	29.3233	29.3215	84.3227	28.2764	23.1364	16.9082	6.71402	34.7234	43.583	29.7334	49.8591	0.163539	0.108509	0.0190384	9.42	35 37 45 46 52'	35 37 45 46 52'
S11	M	0	V1	PwPs	5.71881	11.4389	5.72006	0.009376	0.699718	0.699715	0.009376	4e-07	1.41819	5.18436	5.18469	6.73806	6.7376	10.8248	24.4524	2.36265	1.30188	31.1517	5.52977	2.78097	5.89374	12.9456	0.136771	0.131012	0.00966051	25.42	35 36 37 51 52'	36'
S11	M	1	V2	PwPs	3.95431	7.90937	3.95452	0.039763	2.96734	2.96733	0.039762	2.84e-14	6.0142	17.9734	17.9746	21.2064	21.205	50.4991	19.2053	12.2904	8.71006	1.20705	19.0343	26.8003	19.109	21.4314	0.167303	0.119095	0.0211401	12.14	37 46 52 53'	37 46 52 53'
S11	M	2	V3	PwPs	4.98233	9.96461	4.98189	0.038879	2.90139	2.90138	0.038878	2.88e-10	5.88054	16.3632	16.3643	17.0776	17.0766	50.4654	28.2699	14.1243	9.38344	1.69346	18.3007	21.6633	0.804604	11.3761	0.179681	0.116526	0.0230924	17.14	37 38 51 52'	37 38 51 52'
S11	M	3	V4	PwPs	11.566	23.1345	11.5685	0.022842	1.70459	1.70458	0.022841	1.11955	4.5744	12.5273	12.5281	13.7797	13.7788	26.916	44.2444	8.77539	6.26175	43.0891	10.7342	13.556	5.86815	29.1758	0.182571	0.169951	0.0154201	16.16	35 36 37 44 45 46'	36 44'
S11	M	4	V5	PwPs	8.00593	16.0136	8.00766	0.016433	1.22631	1.2263	0.016432	3.74e-07	2.48548	6.55413	6.55481	7.62085	7.62031	10.4461	36.3772	4.95344	7.98331	42.4789	18.3397	2.40104	4.46429	3.90308	0.189602	0.237935	0.0126362	26.88	36 37 51'	36'
S11	M	5	V6	PwPs	4.75551	9.51202	4.75652	0.009654	0.720422	0.720419	0.009654	2.99e-14	1.46015	5.47477	5.47511	5.68073	5.68037	13.0429	15.6049	3.22854	1.84059	18.1138	5.28158	5.63391	3.47725	8.76112	0.133348	0.111949	0.0122455	22.79	35'	35'
S11	M	6	V7	PwPs	12.3323	24.6674	12.3351	0.03337	2.49031	2.49029	0.03337	4.56e-14	5.04734	24.63	24.6315	23.1345	23.1331	63.9261	48.4159	18.6616	11.4925	10.8904	27.5209	23.1325	9.12929	6.82691	0.10246	0.0789559	0.0134612	20.33	37 45 51 52 53'	37 45 51 52 53'
S11	M	7	V8	PwPs	7.79993	15.6016	7.8017	0.02777	2.07237	2.07236	0.02777	3.01e-14	4.20027	16.9927	16.9939	19.8564	19.8553	49.0516	23.0951	12.0623	7.94776	5.33604	20.0736	24.7173	21.7724	27.9254	0.123586	0.0856296	0.0137586	18.66	37 45 51 52 53'	37 45 52 53'
S12	F	0	V1	PwPs	2.76757	5.53484	2.76713	0.018348	1.36929	1.36928	0.018348	2.91e-14	2.77527	9.96879	9.96948	10.849	10.8484	26.7705	13.4862	5.71826	3.61223	2.33233	12.2143	13.7928	15.8909	19.9576	0.139193	0.103669	0.0161324	14.63	37 53'	37 53'
S12	F	1	V2	PwPs	12.6471	25.297	12.6499	0.023826	1.77803	1.77802	0.023825	2.05e-08	3.6037	11.0597	11.0606	13.6769	13.676	21.3673	52.0834	3.85163	42.9439	18.4652	9.75061	9.59174	16.8914	35.4532	0.162914	0.168655	0.0113441	21.52	35 36 37 46 52 53'	35 36'
S12	F	2	V3	PwPs	4.88457	9.76893	4.88399	0.034624	2.58384	2.58383	0.034623	3.91e-05	5.23695	13.2361	13.237	16.9624	16.9614	39.7786	43.3161	11.7746	7.9634	45.3954	16.2854	19.659	16.2306	29.8303	0.197821	0.131652	0.0163327	14.99	35 52 53'	35 52 53'
S12	F	3	V4	PwPs	4.27183	8.54338	4.27122	0.024727	1.84528	1.84527	0.024727	4.23e-07	3.74	14.5167	14.5179	19.36	19.3587	38.9979	38.3154	4.30908	5.94967	57.7582	17.1158	19.8149	11.49	7.63306	0.128812	0.0959027	0.0127339	22.89	51 52 53'	51 52 53'
S12	F	4	V5	PwPs	7.33875	14.6791	7.34039	0.014522	1.08373	1.08373	0.014522	0.239882	2.43639	5.8125	5.81294	6.64706	6.64663	12.947	7.02553	16.8993	4.24365	24.9113	4.72661	5.75919	4.83744	22.9339	0.209574	0.188182	0.0149075	19.12	36 45 53'	36'
S12	F	5	V6	PwPs	3.25875	6.51759	3.25849	0.03312	2.47165	2.47164	0.03312	5.4e-14	5.00952	12.8521	12.853	14.4377	14.4369	37.1755	20.5093	5.21355	7.35013	2.32858	16.6909	19.5407	18.2672	19.637	0.194884	0.134753	0.0223294	11.97	51 52 53'	51 52 53'
S12	F	6	V7	PwPs	4.22101	8.44227	4.22081	0.040698	3.03713	3.03712	0.040697	3.06e-14	6.15564	18.2825	18.2838	18.0691	18.068	50.9839	39.1987	10.2623	8.8815	4.53762	22.1089	28.5761	13.0899	4.64176	0.168342	0.120737	0.0216611	18.56	46 51 52 53'	46 51 52 53'
S12	F	7	V8	PwPs	4.66554	9.33207	4.66655	0.017566	1.31087	1.31087	0.017566	2.83e-14	2.65687	10.1044	10.1051	9.92894	9.92838	29.6551	23.619	4.54031	4.83218	0.509622	12.6586	13.458	9.83828	2.09465	0.131467	0.0895922	0.0160778	22.94	52 53'	52 53'
S13	F	0	V1	PwPs	7.34718	14.6959	7.34882	0.027248	2.03341	2.0334	0.027247	1.51e-13	4.1213	13.5541	13.5551	13.2104	13.2096	47.0596	17.3387	10.538	7.55998	2.85022	14.8326	21.1912	11.3948	19.7613	0.152026	0.087576	0.016912	19.44	35 38 46 51 52 53'	35 52 53'
S13	F	1	V2	PwPs	14.1322	28.2675	14.1354	0.04332	3.23281	3.2328	0.043319	0.000446	6.55269	21.4651	21.4668	18.8237	18.8225	67.9097	43.9251	14.9741	13.3511	2.67297	25.0879	26.1408	15.2654	0.282137	0.15263	0.0964913	0.0182106	25.6	37 45 46 51 52 53'	37 45 52 53'
S13	F	2	V3	PwPs	8.58205	17.166	8.58399	0.022556	1.68329	1.68328	0.022556	1.6e-09	3.41169	9.86135	9.86206	9.65085	9.65029	32.3232	8.7715	7.1021	5.70081	25.103	11.5401	12.6889	11.73	23.4783	0.172976	0.105549	0.0156057	26.93	35 45 51 52 53'	35 45'
S13	F	3	V4	PwPs	16.9803	33.9643	16.9841	0.049856	3.72054	3.72053	0.049855	0.806473	8.34726	25.5497	25.5516	25.5474	25.546	85.4838	33.8394	20.3705	17.965	3.70794	30.5686	31.6072	31.2941	44.5118	0.163347	0.0976473	0.0171696	16.25	35 37 48 45 46 51 52 53'	35 37 45 52 53'
S13	F	4	V5	PwPs	4.28934	8.57935	4.28945	0.037303	2.7838	2.7838	0.037303	1.34954	6.99175	17.7029	17.7041	19.9567	19.9555	57.5834	30.1514	7.73927	9.6766	3.70989	23.5613	26.3086	20.089	16.1001	0.197468	0.12142	0.0231991	15.37	37 46 51 53'	37 46 51 53'
S13	F	5	V6	PwPs	10.7294	21.4607	10.7314	0.051902	3.87322	3.8732	0.051901	3.11e-14	7.85022	20.7709	20.7727	19.3118	19.3106	64.1851	14.2236	24.1664	13.118	42.1163	27.1781	18.612	45.5977	46.8695	0.188964	0.122306	0.0180525	11.04	35 37 38 45 46 52 53'	35 37 38 45'
S13	F	6	V7	PwPs	3.5441	7.08852	3.54402	0.031787	2.37215	2.37215	0.031787	3.35e-14	4.80787	13.8623	13.8633	15.6999	15.6989	46.7692	37.0343	7.00057	6.60079	15.0942	22.1188	24.8115	13.4655	14.5225	0.17341	0.1028	0.0177849	14.56	51 52 53'	51 52 53'
S13	F	7	V8	PwPs	8.42926	16.8589	8.42879	0.067803	5.05988	5.05985	0.067802	3.31e-14	10.2553	28.1455	28.1475	29.3707	29.369	85.0396	31.5206	19.0721	12.2944	23.4282	33.3514	41.232	18.1994	46.8595	0.182178	0.120595	0.0213538	9.71	37 38 45 46 51 52 53'	37 38 45 51 52 53'

## Sheet: Key
Abbreviation	Description
NAD+	Nicotinamide adenine dinucleotide (oxidized form)
NADH	Nicotinamide adenine dinucleotide (reduced form)
NA	Not possible to calculate due to missing data
HC	Healthy controls
PwPs	Persons with Parkinson's disease
NT	No treatment
NMN	Nicotinamide mononucleotide
NR	Nicotinamide riboside
F	Female
M	Male
ATP-ALPHA 1/2	Peak area alpha phosphate group of adenosine triphosphate (doublet)
ATP-BETA 1/2/3	Beta phosphate group of adenosine triphosphate (triplet)
ATP-GAMMA 1/2	Gamma phosphate group of adenosine triphosphate (doublet)
NAD+ 1/2/3/4	Nicotinamide adenine dinucleotide, oxidized (NAD+) (AB quartet)
NADH	Nicotinamide adenine dinucleotide, reduced (singlet)
tNAD	Total NAD (NAD+ and NADH)
PCr	Phosphocreatine (singlet)
PC	Phosphocholine (singlet)
GPC	Glycerophosphocholine(singlet)
PE	Phosphoethanolamine (singlet)
GPE	Glycerophosphoethanolamine (singlet)
DPG1/2	2.3 diphosphoglycerate (singlet)
MP	Membrane phospholipids (singlet)
Pi	Intracellular inorganic phosphate (singlet)
CRLB	Cramér Rao Lower Bounds
Relative NAD+ error	CRLB of NAD+ amplitude / NAD+ amplitude (%)
FID	Free induction decays
Voxels used	Voxels that are picked by manual inspection and contribute to the phase adjustments of the final signal, these are the input voxels needed to reproduce the results.
Voxels retained	Voxels that remain after being passed through a signal-to-noise ratio filter which FIDs are averaged to form the signal.
