# Supplementary material for: The NAD-brain pharmacokinetic study of NAD augmentation in blood and brain using oral precursor supplementation
Source: iScience. 2026 Jan 27;29(3):114764. doi: 10.1016/j.isci.2026.114764 (PMC12996706; doi:10.1016/j.isci.2026.114764)
Supplement: Data S5. Individual NADMed data, related to Figures S5 and S6 [file mmc6.xlsx]

## Sheet: Title page
Title	Sheet name	Description
Sheet-1	Title page	Summary of contents
Sheet-2	Pilot_whole_blood	Raw data from NADMed analysis in whole blood for the 24 hour pilot with NR supplementation.
Sheet-3	Stage_1_NR_whole_blood	Raw data from NADMed analysis in whole blood for stage 1 with NR supplementation.
Sheet-4	Stage_1_NMN_whole_blood	Raw data from NADMed analysis in whole blood for stage 1 with NMN supplementation.
Sheet-5	Stage_2_whole_blood	Raw data from NADMed analysis in whole blood for stage 2 with NR supplementation.
Sheet-6	Key	Key to abbreviations
Number of sheets	6

## Sheet: Pilot_whole_blood
Treatment	Subject	Time (hours)	NAD+ (µM)	NADH (µM)
NT	S06	0	24.9752	1.23884
NT	S06	0.5	27.8192	1.23884
NT	S06	1	29.2153	1.3175
NT	S06	2	26.3093	0.896687
NT	S06	3	29.2256	0.920284
NT	S06	4	31.7697	1.43942
NT	S06	6	29.629	1.39616
NT	S06	8	33.0934	1.47481
NT	S06	23.5	26.6299	1.14052
NR	S06	-0.5	26.6299	1.14052
NR	S06	0	26.8884	1.08153
NR	S06	0.5	26.785	0.98321
NR	S06	1	28.2845	1.21918
NR	S06	2	26.6816	1.27817
NR	S06	3	29.4738	1.39616
NR	S06	4	30.7665	1.27817
NR	S06	6	30.3012	1.55347
NR	S06	8	27.3538	1.47481
NR	S06	23.5	32.99	1.65179

## Sheet: Stage_1_NR_whole_blood
Subject	Visit	Treatment	Sex	Disease state	Time (days)	Time (hours)	NAD+ (µM)	NADH (µM)
S01	V1	NR	F	HC	0	0	21.2252	0.879688
S01	V2	NR	F	HC	1	23.75	26.9889	0.394343
S01	V3	NR	F	HC	2	47.8	45.378	0.758352
S01	V4	NR	F	HC	3	73.8	38.6536	0.66735
S01	V5	NR	F	HC	5	118.2	46.3386	2.09305
S01	V6	NR	F	HC	8	193.15	48.2553	0.505075
S01	V7	NR	F	HC	9	217.033	57.8851	0.841792
S01	V8	NR	F	HC	10	243.05	51.0675	0.634582
S01	V9	NR	F	HC	12	286.25	38.7108	0.375569
S01	V10	NR	F	HC	15	360.233	32.9585	0.0647532
S01	V11	NR	F	HC	19	455.117	37.049	0.815891
S02	V1	NR	M	HC	0	0	23.7869	0.15167
S02	V2	NR	M	HC	1	23.8833	30.6485	0.546014
S02	V3	NR	M	HC	2	47.8833	45.1493	0.364009
S02	V4	NR	M	HC	3	73.9667	50.1811	0.81902
S02	V5	NR	M	HC	5	116.883	54.8013	1.63804
S02	V6	NR	M	HC	8	193.383	61.5495	0.246062
S02	V7	NR	M	HC	9	215.367	69.7305	0.764088
S02	V8	NR	M	HC	10	242.467	63.8078	0.453273
S02	V9	NR	M	HC	12	285.317	46.8066	0.582779
S02	V10	NR	M	HC	15	360.35	38.5829	0.660483
S02	V11	NR	M	HC	19	455.867	32.575	0.738187
S03	V1	NR	F	HC	0	0	20.3103	0.303341
S03	V2	NR	F	HC	1	23.9667	19.7156	0.66735
S03	V3	NR	F	HC	2	48.0667	33.2101	0.242673
S03	V4	NR	F	HC	3	73.9333	35.2228	1.2437
S03	V5	NR	F	HC	5	117.25	35.2228	1.27403
S03	V6	NR	F	HC	8	191.083	41.4378	0.246062
S03	V7	NR	F	HC	9	215.267	43.2274	0.789989
S03	V8	NR	F	HC	10	242.2	44.5909	0.971299
S03	V9	NR	F	HC	12	285.183	37.2194	0.142457
S03	V10	NR	F	HC	15	357.717	27.4619	0.582779
S03	V11	NR	F	HC	19	450.633	21.7096	0.375569
S04	V1	NR	F	HC	0	0	19.7357	0.0702221
S04	V2	NR	F	HC	1	23.8833	23.4928	1.02524
S04	V3	NR	F	HC	2	47.95	29.8752	0.660087
S04	V4	NR	F	HC	3	69.4	28.9246	0.800531
S04	V5	NR	F	HC	5	112.767	32.8272	0.430608
S04	V6	NR	F	HC	8	189.333	39.5747	0.473669
S04	V7	NR	F	HC	9	216.233	39.1752	0.430608
S04	V8	NR	F	HC	10	238.367	38.2873	1.29182
S04	V9	NR	F	HC	12	283.367	34.8248	0.861216
S04	V10	NR	F	HC	15	359.917	25.6803	1.2057
S04	V11	NR	F	HC	19	451.483	25.3695	0.732034
S05	V1	NR	M	HC	0	0	23.7191	0.266844
S05	V2	NR	M	HC	1	23.9333	27.4309	0.379199
S05	V3	NR	M	HC	2	48.2667	26.6161	<LOD
S05	V4	NR	M	HC	3	72.05	36.3934	0.182577
S05	V5	NR	M	HC	5	114.7	43.3479	0.473669
S05	V6	NR	M	HC	8	191.983	48.7636	<LOD
S05	V7	NR	M	HC	9	216.533	57.5975	1.9808
S05	V8	NR	M	HC	10	241.483	51.7822	1.63631
S05	V9	NR	M	HC	12	286.567	42.2825	1.46407
S05	V10	NR	M	HC	15	360	33.0492	0.818155
S05	V11	NR	M	HC	19	454.75	24.8368	0.129182
S06	V1	NR	M	HC	0	0	28.6983	0.0421332
S06	V2	NR	M	HC	1	24	29.6036	0.491554
S06	V3	NR	M	HC	2	48.2	30.5995	0.519643
S06	V4	NR	M	HC	3	71.9167	36.8914	0.547732
S06	V5	NR	M	HC	5	112.783	38.6425	0.51673
S06	V6	NR	M	HC	8	191.867	47.3875	0.430608
S06	V7	NR	M	HC	9	215.817	45.6563	1.42101
S06	V8	NR	M	HC	10	238.567	41.9274	0.818155
S06	V9	NR	M	HC	12	285.083	35.8902	1.59325
S06	V10	NR	M	HC	15	360.2	24.4373	0.818155
S06	V11	NR	M	HC	19	451.667	32.3833	1.16264

## Sheet: Stage_1_NMN_whole_blood
Subject	Visit	Treatment	Sex	Disease state	Time (days)	Time (hours)	NAD+ (µM)	NADH (µM)
S01	V1	NMN	F	HC	0	0	23.2665	0.323021
S01	V2	NMN	F	HC	1	24.7333	27.8835	0.238755
S01	V3	NMN	F	HC	2	48.0167	35.3071	0.266844
S01	V4	NMN	F	HC	3	72.05	32.2743	0.0702221
S01	V5	NMN	F	HC	5	115.767	34.8997	0.35111
S01	V6	NMN	F	HC	8	192.8	44.147	0.430608
S01	V7	NMN	F	HC	9	217.9	42.2825	1.55019
S01	V8	NMN	F	HC	10	241.25	36.1566	0.301426
S01	V9	NMN	F	HC	12	285.067	38.1542	0.645912
S01	V10	NMN	F	HC	15	359.933	26.6125	0.559791
S01	V11	NMN	F	HC	19	454.467	26.4793	0.387547
S02	V1	NMN	M	HC	0	0	27.5667	0.491554
S02	V2	NMN	M	HC	1	24.0167	31.7311	0.323021
S02	V3	NMN	M	HC	2	48.3	36.0766	0.323021
S02	V4	NMN	M	HC	3	74.3167	47.5287	0.631998
S02	V5	NMN	M	HC	5	114.317	46.6687	0.463466
S02	V6	NMN	M	HC	8	194.517	58.5297	0.430608
S02	V7	NMN	M	HC	9	216.583	51.0276	0.990399
S02	V8	NMN	M	HC	10	240.117	41.3947	<LOD
S02	V9	NMN	M	HC	12	285.1	46.6773	1.11958
S02	V10	NMN	M	HC	15	360.033	35.6683	0.732034
S02	V11	NMN	M	HC	19	453.117	26.1686	0.344486
S03	V1	NMN	F	HC	0	0	21.139	0.660087
S03	V2	NMN	F	HC	1	24.1167	20.9579	0.35111
S03	V3	NMN	F	HC	2	48.0833	29.332	0.266844
S03	V4	NMN	F	HC	3	72.1667	30.6447	0.210666
S03	V5	NMN	F	HC	5	112.367	35.6239	0.172243
S03	V6	NMN	F	HC	8	190.8	43.7475	0.301426
S03	V7	NMN	F	HC	9	215.467	37.4883	1.37795
S03	V8	NMN	F	HC	10	240.033	31.0516	<LOD
S03	V9	NMN	F	HC	12	285.117	30.7852	1.67937
S03	V10	NMN	F	HC	15	359.85	24.4373	1.07652
S03	V11	NMN	F	HC	19	453.05	22.0846	0.947338
S04	V1	NMN	F	HC	0	0	23.1007	0.758352
S04	V2	NMN	F	HC	1	23.9167	22.3688	0.66735
S04	V3	NMN	F	HC	2	47.8333	27.1262	0.606682
S04	V4	NMN	F	HC	3	73.8167	29.3219	1.48637
S04	V5	NMN	F	HC	5	115.467	26.0283	1.1527
S04	V6	NMN	F	HC	8	188.4	29.5071	<LOD
S04	V7	NMN	F	HC	9	215	30.0184	0.893595
S04	V8	NMN	F	HC	10	241.917	28.5697	0.505075
S04	V9	NMN	F	HC	12	284.917	28.1862	0.323766
S04	V10	NMN	F	HC	15	357.233	21.9652	0.530977
S04	V11	NMN	F	HC	19	447.967	17.1077	<LOD
S05	V1	NMN	M	HC	0	0	23.055	<LOD
S05	V2	NMN	M	HC	1	23.95	26.3028	0.15167
S05	V3	NMN	M	HC	2	47.8667	27.3091	0.697684
S05	V4	NMN	M	HC	3	73.8833	40.1632	2.33572
S05	V5	NMN	M	HC	5	118.5	39.0653	1.06169
S05	V6	NMN	M	HC	8	190.967	46.2527	0.246062
S05	V7	NMN	M	HC	9	214.867	40.9265	0.686384
S05	V8	NMN	M	HC	10	242.033	32.1915	0.375569
S05	V9	NMN	M	HC	12	285.283	39.5204	2.70669
S05	V10	NMN	M	HC	15	358.35	25.2462	0.142457
S05	V11	NMN	M	HC	19	450	23.4139	0.220161
S06	V1	NMN	M	HC	0	0	32.8442	0.212339
S06	V2	NMN	M	HC	1	23.9	35.7718	0.485345
S06	V3	NMN	M	HC	2	47.9667	29.2304	0.515679
S06	V4	NMN	M	HC	3	74.1167	38.2419	1.88071
S06	V5	NMN	M	HC	5	115.633	44.5089	1.21336
S06	V6	NMN	M	HC	8	189.833	50.5988	0.168358
S06	V7	NMN	M	HC	9	216.283	44.2926	0.582779
S06	V8	NMN	M	HC	10	241.15	37.6455	0.505075
S06	V9	NMN	M	HC	12	283.3	41.2247	<LOD
S06	V10	NMN	M	HC	15	359.767	37.6029	<LOD
S06	V11	NMN	M	HC	19	449.75	29.3793	0.738187

## Sheet: Stage_2_whole_blood
Subject	Visit	Sex	Treatment	State	Time (weeks)	NAD+ (µM)	NADH (µM)
S01	V1	F	NR	HC	0	24.2149	0.752288
S01	V2	F	NR	HC	1	45.7224	0.983368
S01	V3	F	NR	HC	2	47.426	0.896713
S01	V4	F	NR	HC	3	50.2247	1.12779
S01	V5	F	NR	HC	4	58.7425	1.04114
S01	V6	F	NR	HC	5	40.49	1.32999
S01	V7	F	NR	HC	6	32.5198	1.07002
S01	V8	F	NR	HC	7	20.9295	1.07002
S02	V1	M	NR	HC	0	26.5117	0.867828
S02	V2	M	NR	HC	1	53.4493	1.04114
S02	V3	M	NR	HC	2	69.3289	1.09891
S02	V4	M	NR	HC	3	69.2072	1.3011
S02	V5	M	NR	HC	4	69.2376	0.954483
S02	V6	M	NR	HC	5	48.1865	1.35887
S02	V7	M	NR	HC	6	35.6227	0.925598
S02	V8	M	NR	HC	7	25.1884	0.781173
S04	V1	F	NR	HC	0	17.6745	0.434552
S04	V2	F	NR	HC	1	33.4932	0.810058
S04	V3	F	NR	HC	2	37.1742	0.665633
S04	V4	F	NR	HC	3	43.9884	0.867828
S04	V5	F	NR	HC	4	39.5774	1.09891
S04	V6	F	NR	HC	5	31.5159	1.09891
S04	V7	F	NR	HC	6	24.3366	1.15668
S04	V8	F	NR	HC	7	17.3094	1.04114
S05	V1	M	NR	HC	0	26.1093	0.750829
S05	V2	M	NR	HC	1	43.3931	0.924098
S05	V3	M	NR	HC	2	57.6299	1.01073
S05	V4	M	NR	HC	3	45.4945	1.21288
S05	V5	M	NR	HC	4	49.3295	1.38615
S05	V6	M	NR	HC	5	27.7904	1.55941
S05	V7	M	NR	HC	6	21.1185	0.837463
S05	V8	M	NR	HC	7	28.1581	1.29951
S06	V1	M	NR	HC	0	35.2502	1.03961
S06	V2	M	NR	HC	1	51.3783	1.35727
S06	V3	M	NR	HC	2	53.9	1.53054
S06	V4	M	NR	HC	3	63.5663	1.27063
S06	V5	M	NR	HC	4	54.0576	1.15512
S06	V6	M	NR	HC	5	35.4604	1.35727
S06	V7	M	NR	HC	6	30.8374	1.4439
S06	V8	M	NR	HC	7	30.8923	0.723403
S07	V1	F	NR	HC	0	19.9458	1.13852
S07	V2	F	NR	HC	1	35.4066	1.28596
S07	V3	F	NR	HC	2	32.7021	0.99109
S07	V4	F	NR	HC	3	31.0343	1.18767
S07	V5	F	NR	HC	4	31.0343	0.671648
S07	V6	F	NR	HC	5	19.45	0.573358
S07	V7	F	NR	HC	6	15.5735	0.720793
S07	V8	F	NR	HC	7	17.692	1.50711
S08	V1	F	NR	PwPs	0	23.3715	0.79451
S08	V2	F	NR	PwPs	1	42.1679	0.843655
S08	V3	F	NR	PwPs	2	45.819	0.79451
S08	V4	F	NR	PwPs	3	46.9909	1.01566
S08	V5	F	NR	PwPs	4	48.1178	0.671648
S08	V6	F	NR	PwPs	5	28.3298	0.425923
S08	V7	F	NR	PwPs	6	24.2279	0.917372
S08	V8	F	NR	PwPs	7	22.7405	1.28596
S09	V1	M	NR	PwPs	0	29.715	0.337094
S09	V2	M	NR	PwPs	1	39.904	0.321415
S09	V3	M	NR	PwPs	2	39.0165	BLQ
S09	V4	M	NR	PwPs	3	41.9987	0.556597
S09	V5	M	NR	PwPs	4	47.7855	0.948567
S09	V6	M	NR	PwPs	5	32.4132	0.901531
S09	V7	M	NR	PwPs	6	25.2418	0.932888
S09	V8	M	NR	PwPs	7	25.3128	0.493882
S10	V1	M	NR	PwPs	0	20.8396	<LOD
S10	V2	M	NR	PwPs	1	40.7561	<LOD
S10	V3	M	NR	PwPs	2	62.3767	0.7761
S10	V4	M	NR	PwPs	3	53.5367	0.399809
S10	V5	M	NR	PwPs	4	53.0752	0.509561
S10	V6	M	NR	PwPs	5	33.8332	1.01128
S10	V7	M	NR	PwPs	6	22.2241	0.932888
S10	V8	M	NR	PwPs	7	29.6816	1.12
S11	V1	M	NR	PwPs	0	36.3535	0.375415
S11	V2	M	NR	PwPs	1	65.4575	0.866341
S11	V3	M	NR	PwPs	2	71.0787	1.12624
S11	V4	M	NR	PwPs	3	54.6355	1.15512
S11	V5	M	NR	PwPs	4	63.3562	0.721951
S11	V6	M	NR	PwPs	5	49.382	0.952976
S11	V7	M	NR	PwPs	6	34.7774	<LOD
S11	V8	M	NR	PwPs	7	32.7286	1.01073
S12	V1	F	NR	PwPs	0	24.9535	0.981854
S12	V2	F	NR	PwPs	1	59.6262	0.981854
S12	V3	F	NR	PwPs	2	71.9718	1.09737
S12	V4	F	NR	PwPs	3	60.2566	0.750829
S12	V5	F	NR	PwPs	4	59.311	1.12624
S12	V6	F	NR	PwPs	5	35.3028	0.808585
S12	V7	F	NR	PwPs	6	23.9553	0.89522
S12	V8	F	NR	PwPs	7	25.8466	1.01073
S13	V1	F	NR	PwPs	0	28.6309	0.664195
S13	V2	F	NR	PwPs	1	48.8567	0.635317
S13	V3	F	NR	PwPs	2	63.3036	1.06849
S13	V4	F	NR	PwPs	3	59.994	1.35727
S13	V5	F	NR	PwPs	4	63.1986	1.03961
S13	V6	F	NR	PwPs	5	34.83	1.24176
S13	V7	F	NR	PwPs	6	31.1	1.47278
S13	V8	F	NR	PwPs	7	32.8337	1.06849

## Sheet: Key
Abbreviation	Description
<LOD	Below LOD
F	Female
HC	Healthy controls
LOD	Limit of detection
M	Male
NAD+	Nicotinamide adenine dinucleotide (oxidized form)
NADH	Nicotinamide adenine dinucleotide (reduced form)
NMN	Nicotinamide mononucleotide
NR	Nicotinamide riboside
NT	No treatment
PwPs	Persons with Parkinson's disease
